# Supplementary material for: Shared cis-regulatory architecture identified across defense response genes is associated with broad-spectrum quantitative resistance in rice
Source: Sci Rep. 2019 Feb 7;9:1536. doi: 10.1038/s41598-018-38195-x (PMC6367480; doi:10.1038/s41598-018-38195-x)
Supplement: Supplementary file 2 — Table S1 [file 41598_2018_38195_MOESM2_ESM.xlsx]

## Sheet: Sheet1
Table S1. Gene expression studies. Information on each experiment used in the defense response gene co-expression analysis. For each study, the treatment, rice variety used, tissue type, experimental conditions, expression data type (platform), and reference are given.
Identifier	Treatment	Rice Variety	Tissue	Time (h.p.i.)	Ctrl Bio Reps	Trt Bio Reps	Platform	Author/year general citation	DOI/other ref
AM29	M. oryzae BR29	Nipponbare	14 d.o. leaf	24	3	3	Affymetrix Rice Genechip	Abbruscato et al. 2012	10.1111/J.1364-3703.2012.00795.X
AM32	M. oryzae BR32	Nipponbare	14 d.o. leaf	24	3	3	Affymetrix Rice Genechip	Abbruscato et al. 2012	10.1111/J.1364-3703.2012.00795.X
AMCL	M. oryzae CL367	Nipponbare	14 d.o. leaf	24	3	3	Affymetrix Rice Genechip	Abbruscato et al. 2012	10.1111/J.1364-3703.2012.00795.X
BX3	X. oryzae pv. oryzae PXO86	IRBB7	14 d.o. leaf	3	3	3	Affymetrix Rice Genechip	Bogdanove and Nino-Liu 2011	GSE33411
BX6	X. oryzae pv. oryzae PXO86	IRBB7	14 d.o. leaf	6	3	3	Affymetrix Rice Genechip	Bogdanove and Nino-Liu 2011	GSE33411
BX12	X. oryzae pv. oryzae PXO86	IRBB7	14 d.o. leaf	12	3	3	Affymetrix Rice Genechip	Bogdanove and Nino-Liu 2011	GSE33411
BX24	X. oryzae pv. oryzae PXO86	IRBB7	14 d.o. leaf	24	3	3	Affymetrix Rice Genechip	Bogdanove and Nino-Liu 2011	GSE33411
CC1	Chitin oligosaccharide	Nipponbare	Cell Culture	1	2	2	Agilent 44k	Chujo 2011	GSE39633
CC2	Chitin oligosaccharide	Nipponbare	Cell Culture	2	2	2	Agilent 44k	Chujo 2011	GSE39633
CC4	Chitin oligosaccharide	Nipponbare	Cell Culture	4	2	2	Agilent 44k	Chujo 2011	GSE39633
CC6	Chitin oligosaccharide	Nipponbare	Cell Culture	6	2	2	Agilent 44k	Chujo 2011	GSE39633
CC8	Chitin oligosaccharide	Nipponbare	Cell Culture	8	2	2	Agilent 44k	Chujo 2011	GSE39633
CC12	Chitin oligosaccharide	Nipponbare	Cell Culture	12	2	2	Agilent 44k	Chujo 2011	GSE39633
GC1	Cellulase	TN-1	20 d.o. leaf	12	3	3	Affymetrix Rice Genechip	Gopaljee et al. 2010	10.1007/s12284-009-9033-z
GRK	Rhizoctonia solani	Nipponbare	unlisted	16	2	2	Agilent 44k	Laboratory of Dr. Guo-Liang Wang	Courtesy of Konstantin Gubrij
GRP	Rhizoctonia solani	Nipponbare	unlisted	16	2	2	Agilent 44k	Laboratory of Dr. Guo-Liang Wang	Laboratory of Dr. Guo-Liang Wang
GMT	M. oryzae PLP-1	Taipei 309 w/o Pi54	15 d.o. leaf	72	2	2	Affymetrix Rice Genechip	Gupta et al. 2012	10.1093/jxb/err297
GMP	M. oryzae PLP-1	Taipei 309 w/ Pi54	15 d.o. leaf	72	2	2	Affymetrix Rice Genechip	Gupta et al. 2012	10.1093/jxb/err297
KMN	M. oryzae Ina86-137	Nipponbare	3 wk. Leaf	24	2	2	Illumina RNA-seq	Kawahara 2012	10.1371/journal.pone.0049423
LXP	X. oryzae pv. oryzae PXO99A (PHM1)	IRBB61	14 d.o. leaf	24	2	2	Illumina RNA-seq	Leach unpub.	unpublished
LXX	X. oryzae pv. oryzae X115a (EV)	IRBB61	14 d.o. leaf	24	2	2	Illumina RNA-seq	Leach unpub.	unpublished
LB24	M. oryzae P06-6	BC10	21 d.o. plant	24	3	3	Custom Agilent Oligoarray	Liu et al. 2009	10.1007/978-1-4020-9500-9_37
LB48	M. oryzae P06-6	BC10	21 d.o. plant	48	3	3	Custom Agilent Oligoarray	Liu et al. 2009	10.1007/978-1-4020-9500-9_37
LS24	M. oryzae P06-6	SHZ-2	21 d.o. plant	24	3	3	Custom Agilent Oligoarray	Liu et al. 2009	10.1007/978-1-4020-9500-9_37
LS48	M. oryzae P06-6	SHZ-2	21 d.o. plant	48	3	3	Custom Agilent Oligoarray	Liu et al. 2009	10.1007/978-1-4020-9500-9_37
MM2	M. oryzae Guy11	Nipponbare	Cell Culture	2 days	2	2	Affymetrix Rice Genechip	Marcel et al. 2010	10.1105/tpc.110.078048
MM4	M. oryzae Guy11	Nipponbare	Cell Culture	4 days	2	2	Affymetrix Rice Genechip	Marcel et al. 2010	10.1105/tpc.110.078048
MM6	M. oryzae Guy11	Nipponbare	Cell Culture	6 days	2	2	Affymetrix Rice Genechip	Marcel et al. 2010	10.1105/tpc.110.078048
MJ6	Jasmonic Acid	Nipponbare	6 wk. Leaf	6	2	2	Agilent 44k	Miyamoto et al. 2011	10.1016/j.jplph.2011.12.008
MJ12	Jasmonic Acid	Nipponbare	6 wk. Leaf	12	2	2	Agilent 44k	Miyamoto et al. 2011	10.1016/j.jplph.2011.12.008
MJ24	Jasmonic Acid	Nipponbare	6 wk. Leaf	24	2	2	Agilent 44k	Miyamoto et al. 2011	10.1016/j.jplph.2011.12.008
MJ48	Jasmonic Acid	Nipponbare	6 wk. Leaf	48	2	2	Agilent 44k	Miyamoto et al. 2011	10.1016/j.jplph.2011.12.008
SJ1	Jasmonic Acid	Nipponbare	3 month leaf	1	3	3	Agilent 44k	Shimizu et al. 2013	10.1271/bbb.130272
SJ2	Jasmonic Acid	Nipponbare	3 month leaf	2	3	3	Agilent 44k	Shimizu et al. 2013	10.1271/bbb.130272
SJ4	Jasmonic Acid	Nipponbare	3 month leaf	4	3	3	Agilent 44k	Shimizu et al. 2013	10.1271/bbb.130272
SJH	Jasmonic Acid	Nipponbare	3 month leaf	0.5	3	3	Agilent 44k	Shimizu et al. 2013	10.1271/bbb.130272
SBTH	Benzothiadiazole (BTH)	Nipponbare	4 leaf stage	24	4	4	Agilent 44k	Shimono et al. 2007	10.1105/tpc.106.046250
SXB	X. oryzae pv oryzae BAI3	IR64	unlisted	24	2	2	Affymetrix Rice Genechip	Szurek et al. Unpub	GSE34192
SXM	X. oryzae pv oryzae MAI1	IR64	unlisted	24	2	2	Affymetrix Rice Genechip	Szurek et al. Unpub	GSE34192
SXI	X. oryzae pv oryzae BAI3	IRBB4	unlisted	24	2	2	Affymetrix Rice Genechip	Szurek et al. Unpub	GSE34192
WXY	X. oryzae pv oryzae PXO341	Japonica Y73	max tillering	24	3	3	Affymetrix Rice Genechip	Wang et al. 2013	10.1111/jph.12066
WM18	M. oryzae CH63	IRBL18	4 wk plant	24	3	3	Affymetrix Rice Genechip	Wei et al. 2013	10.1371/journal.pone.0059720
WM22	M. oryzae CH63	IRBL22	4 wk plant	24	3	3	Affymetrix Rice Genechip	Wei et al. 2013	10.1371/journal.pone.0059720
YJA	Jasmonic Acid	Nipponbare	4 leaf stage	24	4	4	Agilent 44k	Yamada et al. 2012	10.1093/pcp/pcs145
