# Supplementary material for: Shared cis-regulatory architecture identified across defense response genes is associated with broad-spectrum quantitative resistance in rice
Source: Sci Rep. 2019 Feb 7;9:1536. doi: 10.1038/s41598-018-38195-x (PMC6367480; doi:10.1038/s41598-018-38195-x)
Supplement: Supplementary file 3 — Table S2 [file 41598_2018_38195_MOESM3_ESM.xlsx]

## Sheet: Sheet1
Table S2. Gene locus IDs within each co-expression cluster. The MSU7 annotation of each rice gene is given within the cluster identifier for each co-expressed group of genes found, totaling in 65 clusters.
Gene Locus ID	Cluster Identifier
LOC_Os01g28690	antiquewhite4
LOC_Os01g61630	antiquewhite4
LOC_Os01g63190	antiquewhite4
LOC_Os01g66500	antiquewhite4
LOC_Os02g01220	antiquewhite4
LOC_Os02g07740	antiquewhite4
LOC_Os02g30410	antiquewhite4
LOC_Os02g33610	antiquewhite4
LOC_Os02g39970	antiquewhite4
LOC_Os02g49820	antiquewhite4
LOC_Os02g50330	antiquewhite4
LOC_Os03g02410	antiquewhite4
LOC_Os03g04390	antiquewhite4
LOC_Os03g07920	antiquewhite4
LOC_Os03g20640	antiquewhite4
LOC_Os03g29950	antiquewhite4
LOC_Os03g42020	antiquewhite4
LOC_Os03g42070	antiquewhite4
LOC_Os03g43430	antiquewhite4
LOC_Os03g57840	antiquewhite4
LOC_Os03g60910	antiquewhite4
LOC_Os04g40130	antiquewhite4
LOC_Os04g41120	antiquewhite4
LOC_Os04g43840	antiquewhite4
LOC_Os04g59570	antiquewhite4
LOC_Os05g03750	antiquewhite4
LOC_Os05g04150	antiquewhite4
LOC_Os05g08554	antiquewhite4
LOC_Os05g34470	antiquewhite4
LOC_Os05g35520	antiquewhite4
LOC_Os05g37410	antiquewhite4
LOC_Os05g40270	antiquewhite4
LOC_Os05g44130	antiquewhite4
LOC_Os05g51420	antiquewhite4
LOC_Os06g07550	antiquewhite4
LOC_Os06g15990	antiquewhite4
LOC_Os06g39906	antiquewhite4
LOC_Os06g47220	antiquewhite4
LOC_Os07g06080	antiquewhite4
LOC_Os07g29620	antiquewhite4
LOC_Os07g42520	antiquewhite4
LOC_Os07g43810	antiquewhite4
LOC_Os08g09270	antiquewhite4
LOC_Os08g25090	antiquewhite4
LOC_Os08g26870	antiquewhite4
LOC_Os08g37700	antiquewhite4
LOC_Os08g43190	antiquewhite4
LOC_Os09g13870	antiquewhite4
LOC_Os09g32030	antiquewhite4
LOC_Os10g21460	antiquewhite4
LOC_Os10g33630	antiquewhite4
LOC_Os11g05260	antiquewhite4
LOC_Os11g32270	antiquewhite4
LOC_Os11g42500	antiquewhite4
LOC_Os12g15400	antiquewhite4
LOC_Os01g07360	bisque4
LOC_Os01g08200	bisque4
LOC_Os01g09790	bisque4
LOC_Os01g25810	bisque4
LOC_Os01g39134	bisque4
LOC_Os01g42430	bisque4
LOC_Os01g42650	bisque4
LOC_Os01g42870	bisque4
LOC_Os01g62880	bisque4
LOC_Os01g68710	bisque4
LOC_Os01g70170	bisque4
LOC_Os01g71790	bisque4
LOC_Os01g74330	bisque4
LOC_Os02g02410	bisque4
LOC_Os02g10940	bisque4
LOC_Os02g13650	bisque4
LOC_Os02g15540	bisque4
LOC_Os02g17390	bisque4
LOC_Os02g26440	bisque4
LOC_Os02g42290	bisque4
LOC_Os02g44330	bisque4
LOC_Os02g45344	bisque4
LOC_Os02g48000	bisque4
LOC_Os02g48110	bisque4
LOC_Os02g49140	bisque4
LOC_Os02g53060	bisque4
LOC_Os03g01090	bisque4
LOC_Os03g10740	bisque4
LOC_Os03g11100	bisque4
LOC_Os03g11220	bisque4
LOC_Os03g11440	bisque4
LOC_Os03g11990	bisque4
LOC_Os03g19690	bisque4
LOC_Os03g26200	bisque4
LOC_Os03g26460	bisque4
LOC_Os03g42110	bisque4
LOC_Os03g46190	bisque4
LOC_Os03g48080	bisque4
LOC_Os03g51140	bisque4
LOC_Os03g51430	bisque4
LOC_Os03g55730	bisque4
LOC_Os03g59220	bisque4
LOC_Os03g61050	bisque4
LOC_Os04g01230	bisque4
LOC_Os04g10400	bisque4
LOC_Os04g14810	bisque4
LOC_Os04g21950	bisque4
LOC_Os04g32950	bisque4
LOC_Os04g33880	bisque4
LOC_Os04g36859	bisque4
LOC_Os04g51270	bisque4
LOC_Os04g52870	bisque4
LOC_Os04g55720	bisque4
LOC_Os04g56540	bisque4
LOC_Os05g01560	bisque4
LOC_Os05g02640	bisque4
LOC_Os05g03830	bisque4
LOC_Os05g06440	bisque4
LOC_Os05g14170	bisque4
LOC_Os05g25194	bisque4
LOC_Os05g34540	bisque4
LOC_Os05g35730	bisque4
LOC_Os05g40040	bisque4
LOC_Os05g43230	bisque4
LOC_Os05g49180	bisque4
LOC_Os05g49770	bisque4
LOC_Os06g02144	bisque4
LOC_Os06g06030	bisque4
LOC_Os06g07630	bisque4
LOC_Os06g13160	bisque4
LOC_Os06g23430	bisque4
LOC_Os06g37000	bisque4
LOC_Os06g39260	bisque4
LOC_Os06g39520	bisque4
LOC_Os06g50300	bisque4
LOC_Os07g04200	bisque4
LOC_Os07g04240	bisque4
LOC_Os07g12730	bisque4
LOC_Os07g12790	bisque4
LOC_Os07g13590	bisque4
LOC_Os07g31830	bisque4
LOC_Os07g32230	bisque4
LOC_Os07g33110	bisque4
LOC_Os07g33240	bisque4
LOC_Os07g45320	bisque4
LOC_Os07g46610	bisque4
LOC_Os07g46640	bisque4
LOC_Os07g49150	bisque4
LOC_Os08g04170	bisque4
LOC_Os08g09200	bisque4
LOC_Os08g10350	bisque4
LOC_Os08g17680	bisque4
LOC_Os08g34190	bisque4
LOC_Os08g35480	bisque4
LOC_Os08g43580	bisque4
LOC_Os08g44820	bisque4
LOC_Os09g27830	bisque4
LOC_Os09g30120	bisque4
LOC_Os09g31050	bisque4
LOC_Os09g33900	bisque4
LOC_Os09g36976	bisque4
LOC_Os10g37430	bisque4
LOC_Os10g37530	bisque4
LOC_Os10g39010	bisque4
LOC_Os10g42870	bisque4
LOC_Os11g09280	bisque4
LOC_Os11g16320	bisque4
LOC_Os11g28340	bisque4
LOC_Os12g07680	bisque4
LOC_Os12g37870	bisque4
LOC_Os12g38620	bisque4
LOC_Os01g01170	black
LOC_Os01g01400	black
LOC_Os01g03900	black
LOC_Os01g07110	black
LOC_Os01g07330	black
LOC_Os01g08960	black
LOC_Os01g09580	black
LOC_Os01g10490	black
LOC_Os01g11820	black
LOC_Os01g11990	black
LOC_Os01g16020	black
LOC_Os01g17402	black
LOC_Os01g20950	black
LOC_Os01g21300	black
LOC_Os01g23880	black
LOC_Os01g25760	black
LOC_Os01g27160	black
LOC_Os01g33090	black
LOC_Os01g34330	black
LOC_Os01g34420	black
LOC_Os01g36240	black
LOC_Os01g42150	black
LOC_Os01g42490	black
LOC_Os01g42510	black
LOC_Os01g42820	black
LOC_Os01g42960	black
LOC_Os01g43490	black
LOC_Os01g45350	black
LOC_Os01g46290	black
LOC_Os01g46340	black
LOC_Os01g46870	black
LOC_Os01g46950	black
LOC_Os01g47180	black
LOC_Os01g50470	black
LOC_Os01g50610	black
LOC_Os01g50960	black
LOC_Os01g51230	black
LOC_Os01g51400	black
LOC_Os01g52140	black
LOC_Os01g52540	black
LOC_Os01g53030	black
LOC_Os01g54090	black
LOC_Os01g55350	black
LOC_Os01g56020	black
LOC_Os01g56610	black
LOC_Os01g56940	black
LOC_Os01g57650	black
LOC_Os01g59870	black
LOC_Os01g60670	black
LOC_Os01g62220	black
LOC_Os01g62584	black
LOC_Os01g63010	black
LOC_Os01g64910	black
LOC_Os01g64920	black
LOC_Os01g68490	black
LOC_Os01g69290	black
LOC_Os01g70560	black
LOC_Os01g71460	black
LOC_Os01g72700	black
LOC_Os01g73980	black
LOC_Os01g74146	black
LOC_Os01g74280	black
LOC_Os02g02350	black
LOC_Os02g02510	black
LOC_Os02g03270	black
LOC_Os02g03420	black
LOC_Os02g04240	black
LOC_Os02g05244	black
LOC_Os02g05820	black
LOC_Os02g05830	black
LOC_Os02g07180	black
LOC_Os02g07190	black
LOC_Os02g09630	black
LOC_Os02g09830	black
LOC_Os02g10020	black
LOC_Os02g11680	black
LOC_Os02g12660	black
LOC_Os02g15550	black
LOC_Os02g18784	black
LOC_Os02g21090	black
LOC_Os02g21640	black
LOC_Os02g25960	black
LOC_Os02g28850	black
LOC_Os02g30300	black
LOC_Os02g33090	black
LOC_Os02g33420	black
LOC_Os02g33430	black
LOC_Os02g35000	black
LOC_Os02g39390	black
LOC_Os02g40260	black
LOC_Os02g42560	black
LOC_Os02g42950	black
LOC_Os02g43110	black
LOC_Os02g44130	black
LOC_Os02g44310	black
LOC_Os02g45150	black
LOC_Os02g47130	black
LOC_Os02g47150	black
LOC_Os02g47620	black
LOC_Os02g47660	black
LOC_Os02g47980	black
LOC_Os02g48730	black
LOC_Os02g49950	black
LOC_Os02g50040	black
LOC_Os02g50480	black
LOC_Os02g50760	black
LOC_Os02g50810	black
LOC_Os02g50910	black
LOC_Os02g51160	black
LOC_Os02g51640	black
LOC_Os02g53430	black
LOC_Os02g53530	black
LOC_Os02g53690	black
LOC_Os02g54060	black
LOC_Os02g56510	black
LOC_Os02g56540	black
LOC_Os02g56920	black
LOC_Os02g57140	black
LOC_Os02g58330	black
LOC_Os02g58350	black
LOC_Os02g58390	black
LOC_Os02g58470	black
LOC_Os02g58740	black
LOC_Os03g01600	black
LOC_Os03g02290	black
LOC_Os03g02660	black
LOC_Os03g02762	black
LOC_Os03g03570	black
LOC_Os03g03630	black
LOC_Os03g04250	black
LOC_Os03g04550	black
LOC_Os03g06610	black
LOC_Os03g06654	black
LOC_Os03g06910	black
LOC_Os03g07100	black
LOC_Os03g07260	black
LOC_Os03g07810	black
LOC_Os03g09200	black
LOC_Os03g13570	black
LOC_Os03g13860	black
LOC_Os03g14030	black
LOC_Os03g14210	black
LOC_Os03g16500	black
LOC_Os03g16880	black
LOC_Os03g17550	black
LOC_Os03g18630	black
LOC_Os03g18970	black
LOC_Os03g19080	black
LOC_Os03g19200	black
LOC_Os03g19980	black
LOC_Os03g21730	black
LOC_Os03g21790	black
LOC_Os03g23960	black
LOC_Os03g24870	black
LOC_Os03g27040	black
LOC_Os03g27880	black
LOC_Os03g29340	black
LOC_Os03g30060	black
LOC_Os03g33090	black
LOC_Os03g38210	black
LOC_Os03g41100	black
LOC_Os03g44440	black
LOC_Os03g45750	black
LOC_Os03g47940	black
LOC_Os03g51210	black
LOC_Os03g51440	black
LOC_Os03g51620	black
LOC_Os03g51690	black
LOC_Os03g52320	black
LOC_Os03g55400	black
LOC_Os03g55890	black
LOC_Os03g57960	black
LOC_Os03g62740	black
LOC_Os04g01930	black
LOC_Os04g03810	black
LOC_Os04g03980	black
LOC_Os04g04330	black
LOC_Os04g08070	black
LOC_Os04g15800	black
LOC_Os04g20280	black
LOC_Os04g24550	black
LOC_Os04g31400	black
LOC_Os04g31550	black
LOC_Os04g31730	black
LOC_Os04g33520	black
LOC_Os04g33560	black
LOC_Os04g33840	black
LOC_Os04g34540	black
LOC_Os04g35020	black
LOC_Os04g38570	black
LOC_Os04g38910	black
LOC_Os04g40150	black
LOC_Os04g40680	black
LOC_Os04g41900	black
LOC_Os04g43230	black
LOC_Os04g44780	black
LOC_Os04g47220	black
LOC_Os04g47400	black
LOC_Os04g48160	black
LOC_Os04g48530	black
LOC_Os04g48760	black
LOC_Os04g48950	black
LOC_Os04g49990	black
LOC_Os04g50800	black
LOC_Os04g52590	black
LOC_Os04g53730	black
LOC_Os04g54390	black
LOC_Os04g54930	black
LOC_Os04g55240	black
LOC_Os04g55490	black
LOC_Os04g56850	black
LOC_Os04g57739	black
LOC_Os04g57800	black
LOC_Os04g57830	black
LOC_Os04g57920	black
LOC_Os04g58700	black
LOC_Os04g58960	black
LOC_Os04g59320	black
LOC_Os04g59420	black
LOC_Os05g01810	black
LOC_Os05g02390	black
LOC_Os05g02810	black
LOC_Os05g02980	black
LOC_Os05g03030	black
LOC_Os05g03900	black
LOC_Os05g04000	black
LOC_Os05g05490	black
LOC_Os05g05660	black
LOC_Os05g07764	black
LOC_Os05g08390	black
LOC_Os05g09520	black
LOC_Os05g11130	black
LOC_Os05g11700	black
LOC_Os05g11840	black
LOC_Os05g13390	black
LOC_Os05g23530	black
LOC_Os05g29010	black
LOC_Os05g30750	black
LOC_Os05g32580	black
LOC_Os05g33030	black
LOC_Os05g33690	black
LOC_Os05g34150	black
LOC_Os05g34700	black
LOC_Os05g35480	black
LOC_Os05g38480	black
LOC_Os05g38520	black
LOC_Os05g40410	black
LOC_Os05g41030	black
LOC_Os05g41250	black
LOC_Os05g43690	black
LOC_Os05g45460	black
LOC_Os05g45870	black
LOC_Os05g47840	black
LOC_Os05g47970	black
LOC_Os05g48880	black
LOC_Os05g50120	black
LOC_Os05g50460	black
LOC_Os05g51119	black
LOC_Os05g51220	black
LOC_Os06g03710	black
LOC_Os06g04360	black
LOC_Os06g05560	black
LOC_Os06g05590	black
LOC_Os06g05920	black
LOC_Os06g09230	black
LOC_Os06g12310	black
LOC_Os06g14870	black
LOC_Os06g30730	black
LOC_Os06g32860	black
LOC_Os06g34850	black
LOC_Os06g37570	black
LOC_Os06g38990	black
LOC_Os06g41360	black
LOC_Os06g41380	black
LOC_Os06g43770	black
LOC_Os06g44240	black
LOC_Os06g44810	black
LOC_Os06g46250	black
LOC_Os06g47270	black
LOC_Os06g47600	black
LOC_Os06g48200	black
LOC_Os07g01490	black
LOC_Os07g03160	black
LOC_Os07g05960	black
LOC_Os07g08500	black
LOC_Os07g10530	black
LOC_Os07g10550	black
LOC_Os07g10630	black
LOC_Os07g11010	black
LOC_Os07g12590	black
LOC_Os07g13870	black
LOC_Os07g15460	black
LOC_Os07g18560	black
LOC_Os07g25740	black
LOC_Os07g30110	black
LOC_Os07g31650	black
LOC_Os07g32390	black
LOC_Os07g34964	black
LOC_Os07g36110	black
LOC_Os07g37350	black
LOC_Os07g39120	black
LOC_Os07g39260	black
LOC_Os07g39320	black
LOC_Os07g40940	black
LOC_Os07g41080	black
LOC_Os07g41660	black
LOC_Os07g41694	black
LOC_Os07g42860	black
LOC_Os07g42924	black
LOC_Os07g43250	black
LOC_Os07g43316	black
LOC_Os07g43530	black
LOC_Os07g43710	black
LOC_Os07g46039	black
LOC_Os07g46540	black
LOC_Os07g47194	black
LOC_Os08g01120	black
LOC_Os08g01420	black
LOC_Os08g02440	black
LOC_Os08g02540	black
LOC_Os08g03690	black
LOC_Os08g06370	black
LOC_Os08g06620	black
LOC_Os08g07850	black
LOC_Os08g09420	black
LOC_Os08g09720	black
LOC_Os08g10550	black
LOC_Os08g19160	black
LOC_Os08g25070	black
LOC_Os08g27140	black
LOC_Os08g29200	black
LOC_Os08g29650	black
LOC_Os08g31760	black
LOC_Os08g32600	black
LOC_Os08g34380	black
LOC_Os08g34550	black
LOC_Os08g36530	black
LOC_Os08g38270	black
LOC_Os08g38310	black
LOC_Os08g38970	black
LOC_Os08g39030	black
LOC_Os08g39330	black
LOC_Os08g39460	black
LOC_Os08g39740	black
LOC_Os08g42080	black
LOC_Os08g42470	black
LOC_Os08g42610	black
LOC_Os08g44840	black
LOC_Os09g02270	black
LOC_Os09g06560	black
LOC_Os09g08710	black
LOC_Os09g12720	black
LOC_Os09g15639	black
LOC_Os09g15800	black
LOC_Os09g19830	black
LOC_Os09g20400	black
LOC_Os09g24820	black
LOC_Os09g26610	black
LOC_Os09g28120	black
LOC_Os09g30280	black
LOC_Os09g31310	black
LOC_Os09g36110	black
LOC_Os09g37590	black
LOC_Os09g38710	black
LOC_Os09g39410	black
LOC_Os09g39530	black
LOC_Os10g02814	black
LOC_Os10g03400	black
LOC_Os10g05690	black
LOC_Os10g05750	black
LOC_Os10g06510	black
LOC_Os10g06580	black
LOC_Os10g07450	black
LOC_Os10g27980	black
LOC_Os10g29660	black
LOC_Os10g30150	black
LOC_Os10g31910	black
LOC_Os10g31930	black
LOC_Os10g33370	black
LOC_Os10g35500	black
LOC_Os10g39750	black
LOC_Os10g40230	black
LOC_Os10g40660	black
LOC_Os10g40780	black
LOC_Os10g40810	black
LOC_Os10g41860	black
LOC_Os10g42320	black
LOC_Os10g42490	black
LOC_Os11g04290	black
LOC_Os11g04330	black
LOC_Os11g05980	black
LOC_Os11g06880	black
LOC_Os11g14240	black
LOC_Os11g26990	black
LOC_Os11g29030	black
LOC_Os11g29380	black
LOC_Os11g30560	black
LOC_Os11g31190	black
LOC_Os11g32100	black
LOC_Os11g32910	black
LOC_Os11g37270	black
LOC_Os11g37870	black
LOC_Os11g37880	black
LOC_Os11g38250	black
LOC_Os11g42090	black
LOC_Os11g42550	black
LOC_Os11g46210	black
LOC_Os12g04130	black
LOC_Os12g05380	black
LOC_Os12g05640	black
LOC_Os12g05740	black
LOC_Os12g07500	black
LOC_Os12g07710	black
LOC_Os12g09540	black
LOC_Os12g09700	black
LOC_Os12g13100	black
LOC_Os12g14220	black
LOC_Os12g16210	black
LOC_Os12g27830	black
LOC_Os12g27994	black
LOC_Os12g29520	black
LOC_Os12g30040	black
LOC_Os12g31370	black
LOC_Os12g32290	black
LOC_Os12g34524	black
LOC_Os12g34840	black
LOC_Os12g37510	black
LOC_Os12g37910	black
LOC_Os12g38360	black
LOC_Os12g38550	black
LOC_Os12g38810	black
LOC_Os12g39710	black
LOC_Os12g40860	black
LOC_Os12g40890	black
LOC_Os12g41140	black
LOC_Os12g41170	black
LOC_Os12g41940	black
LOC_Os12g42160	black
LOC_Os12g42230	black
LOC_Os12g42700	black
LOC_Os01g01030	blue
LOC_Os01g01120	blue
LOC_Os01g01280	blue
LOC_Os01g01302	blue
LOC_Os01g01420	blue
LOC_Os01g02060	blue
LOC_Os01g03660	blue
LOC_Os01g04670	blue
LOC_Os01g04860	blue
LOC_Os01g04900	blue
LOC_Os01g05490	blue
LOC_Os01g05670	blue
LOC_Os01g05800	blue
LOC_Os01g06150	blue
LOC_Os01g07140	blue
LOC_Os01g07260	blue
LOC_Os01g08510	blue
LOC_Os01g09750	blue
LOC_Os01g11240	blue
LOC_Os01g11414	blue
LOC_Os01g11460	blue
LOC_Os01g11952	blue
LOC_Os01g12660	blue
LOC_Os01g12920	blue
LOC_Os01g13340	blue
LOC_Os01g13770	blue
LOC_Os01g13780	blue
LOC_Os01g14810	blue
LOC_Os01g15770	blue
LOC_Os01g16290	blue
LOC_Os01g16370	blue
LOC_Os01g16530	blue
LOC_Os01g17150	blue
LOC_Os01g18210	blue
LOC_Os01g18320	blue
LOC_Os01g18660	blue
LOC_Os01g20110	blue
LOC_Os01g20894	blue
LOC_Os01g21820	blue
LOC_Os01g24090	blue
LOC_Os01g25600	blue
LOC_Os01g29830	blue
LOC_Os01g31110	blue
LOC_Os01g32730	blue
LOC_Os01g32830	blue
LOC_Os01g34700	blue
LOC_Os01g37510	blue
LOC_Os01g37820	blue
LOC_Os01g39000	blue
LOC_Os01g43100	blue
LOC_Os01g44210	blue
LOC_Os01g44220	blue
LOC_Os01g44394	blue
LOC_Os01g45470	blue
LOC_Os01g48300	blue
LOC_Os01g48500	blue
LOC_Os01g48690	blue
LOC_Os01g48820	blue
LOC_Os01g48900	blue
LOC_Os01g48990	blue
LOC_Os01g50360	blue
LOC_Os01g50930	blue
LOC_Os01g51850	blue
LOC_Os01g52160	blue
LOC_Os01g52760	blue
LOC_Os01g54020	blue
LOC_Os01g54540	blue
LOC_Os01g55000	blue
LOC_Os01g55420	blue
LOC_Os01g55750	blue
LOC_Os01g56350	blue
LOC_Os01g56360	blue
LOC_Os01g56680	blue
LOC_Os01g58470	blue
LOC_Os01g58520	blue
LOC_Os01g58550	blue
LOC_Os01g59060	blue
LOC_Os01g59080	blue
LOC_Os01g59090	blue
LOC_Os01g59510	blue
LOC_Os01g59840	blue
LOC_Os01g60200	blue
LOC_Os01g60770	blue
LOC_Os01g61330	blue
LOC_Os01g64270	blue
LOC_Os01g64670	blue
LOC_Os01g65100	blue
LOC_Os01g65110	blue
LOC_Os01g65400	blue
LOC_Os01g65880	blue
LOC_Os01g66980	blue
LOC_Os01g67000	blue
LOC_Os01g67160	blue
LOC_Os01g67570	blue
LOC_Os01g68450	blue
LOC_Os01g68900	blue
LOC_Os01g69060	blue
LOC_Os01g69080	blue
LOC_Os01g69950	blue
LOC_Os01g70100	blue
LOC_Os01g70310	blue
LOC_Os01g70400	blue
LOC_Os01g70460	blue
LOC_Os01g70520	blue
LOC_Os01g70950	blue
LOC_Os01g71330	blue
LOC_Os01g72020	blue
LOC_Os01g72190	blue
LOC_Os01g72800	blue
LOC_Os01g72950	blue
LOC_Os01g72980	blue
LOC_Os01g73450	blue
LOC_Os01g73540	blue
LOC_Os01g73780	blue
LOC_Os01g74000	blue
LOC_Os01g74190	blue
LOC_Os01g74450	blue
LOC_Os02g01130	blue
LOC_Os02g01340	blue
LOC_Os02g01700	blue
LOC_Os02g02390	blue
LOC_Os02g02520	blue
LOC_Os02g02550	blue
LOC_Os02g03250	blue
LOC_Os02g03970	blue
LOC_Os02g04460	blue
LOC_Os02g04500	blue
LOC_Os02g05620	blue
LOC_Os02g05890	blue
LOC_Os02g06300	blue
LOC_Os02g08260	blue
LOC_Os02g08320	blue
LOC_Os02g08380	blue
LOC_Os02g09150	blue
LOC_Os02g10400	blue
LOC_Os02g12730	blue
LOC_Os02g13304	blue
LOC_Os02g15660	blue
LOC_Os02g15750	blue
LOC_Os02g15900	blue
LOC_Os02g17330	blue
LOC_Os02g18450	blue
LOC_Os02g19890	blue
LOC_Os02g20410	blue
LOC_Os02g21190	blue
LOC_Os02g21630	blue
LOC_Os02g22260	blue
LOC_Os02g28820	blue
LOC_Os02g29960	blue
LOC_Os02g30150	blue
LOC_Os02g32550	blue
LOC_Os02g33149	blue
LOC_Os02g33450	blue
LOC_Os02g33500	blue
LOC_Os02g34710	blue
LOC_Os02g34930	blue
LOC_Os02g35900	blue
LOC_Os02g36510	blue
LOC_Os02g36990	blue
LOC_Os02g38170	blue
LOC_Os02g38210	blue
LOC_Os02g38240	blue
LOC_Os02g38740	blue
LOC_Os02g38820	blue
LOC_Os02g39040	blue
LOC_Os02g39600	blue
LOC_Os02g39740	blue
LOC_Os02g39920	blue
LOC_Os02g39930	blue
LOC_Os02g40010	blue
LOC_Os02g42330	blue
LOC_Os02g42570	blue
LOC_Os02g42710	blue
LOC_Os02g42810	blue
LOC_Os02g43900	blue
LOC_Os02g45120	blue
LOC_Os02g46750	blue
LOC_Os02g47280	blue
LOC_Os02g47600	blue
LOC_Os02g47830	blue
LOC_Os02g49326	blue
LOC_Os02g49520	blue
LOC_Os02g49680	blue
LOC_Os02g49760	blue
LOC_Os02g50174	blue
LOC_Os02g50280	blue
LOC_Os02g51080	blue
LOC_Os02g51130	blue
LOC_Os02g51450	blue
LOC_Os02g51470	blue
LOC_Os02g51480	blue
LOC_Os02g51790	blue
LOC_Os02g51830	blue
LOC_Os02g51860	blue
LOC_Os02g52260	blue
LOC_Os02g52460	blue
LOC_Os02g52650	blue
LOC_Os02g52744	blue
LOC_Os02g52940	blue
LOC_Os02g53050	blue
LOC_Os02g53720	blue
LOC_Os02g53770	blue
LOC_Os02g54360	blue
LOC_Os02g54710	blue
LOC_Os02g54920	blue
LOC_Os02g55120	blue
LOC_Os02g56200	blue
LOC_Os02g56970	blue
LOC_Os02g57030	blue
LOC_Os02g57290	blue
LOC_Os02g57670	blue
LOC_Os02g58120	blue
LOC_Os02g58340	blue
LOC_Os02g58790	blue
LOC_Os03g01570	blue
LOC_Os03g01920	blue
LOC_Os03g02380	blue
LOC_Os03g02640	blue
LOC_Os03g02960	blue
LOC_Os03g03020	blue
LOC_Os03g03360	blue
LOC_Os03g03720	blue
LOC_Os03g03870	blue
LOC_Os03g03990	blue
LOC_Os03g04169	blue
LOC_Os03g04260	blue
LOC_Os03g04470	blue
LOC_Os03g05270	blue
LOC_Os03g06680	blue
LOC_Os03g06740	blue
LOC_Os03g06940	blue
LOC_Os03g08080	blue
LOC_Os03g08360	blue
LOC_Os03g08730	blue
LOC_Os03g09060	blue
LOC_Os03g09230	blue
LOC_Os03g10060	blue
LOC_Os03g11060	blue
LOC_Os03g11230	blue
LOC_Os03g12020	blue
LOC_Os03g12140	blue
LOC_Os03g12260	blue
LOC_Os03g13000	blue
LOC_Os03g13730	blue
LOC_Os03g13830	blue
LOC_Os03g14040	blue
LOC_Os03g14400	blue
LOC_Os03g15033	blue
LOC_Os03g15870	blue
LOC_Os03g16050	blue
LOC_Os03g16210	blue
LOC_Os03g16230	blue
LOC_Os03g16430	blue
LOC_Os03g16470	blue
LOC_Os03g17070	blue
LOC_Os03g17100	blue
LOC_Os03g17580	blue
LOC_Os03g19650	blue
LOC_Os03g20100	blue
LOC_Os03g21090	blue
LOC_Os03g21370	blue
LOC_Os03g21900	blue
LOC_Os03g22040	blue
LOC_Os03g24020	blue
LOC_Os03g24860	blue
LOC_Os03g25390	blue
LOC_Os03g26210	blue
LOC_Os03g26490	blue
LOC_Os03g27780	blue
LOC_Os03g29730	blue
LOC_Os03g30092	blue
LOC_Os03g30300	blue
LOC_Os03g31150	blue
LOC_Os03g34040	blue
LOC_Os03g34310	blue
LOC_Os03g36530	blue
LOC_Os03g36540	blue
LOC_Os03g36830	blue
LOC_Os03g37810	blue
LOC_Os03g38230	blue
LOC_Os03g38330	blue
LOC_Os03g39230	blue
LOC_Os03g39830	blue
LOC_Os03g41120	blue
LOC_Os03g41510	blue
LOC_Os03g43510	blue
LOC_Os03g45400	blue
LOC_Os03g45710	blue
LOC_Os03g45779	blue
LOC_Os03g48050	blue
LOC_Os03g48190	blue
LOC_Os03g50160	blue
LOC_Os03g50270	blue
LOC_Os03g50780	blue
LOC_Os03g51984	blue
LOC_Os03g52460	blue
LOC_Os03g52620	blue
LOC_Os03g53640	blue
LOC_Os03g53860	blue
LOC_Os03g54084	blue
LOC_Os03g55470	blue
LOC_Os03g55930	blue
LOC_Os03g56270	blue
LOC_Os03g56610	blue
LOC_Os03g56670	blue
LOC_Os03g56840	blue
LOC_Os03g56869	blue
LOC_Os03g57220	blue
LOC_Os03g58100	blue
LOC_Os03g58540	blue
LOC_Os03g59240	blue
LOC_Os03g59640	blue
LOC_Os03g59680	blue
LOC_Os03g60100	blue
LOC_Os03g60790	blue
LOC_Os03g61260	blue
LOC_Os03g61720	blue
LOC_Os03g62080	blue
LOC_Os03g62500	blue
LOC_Os03g62510	blue
LOC_Os03g62630	blue
LOC_Os03g62690	blue
LOC_Os03g62780	blue
LOC_Os03g63260	blue
LOC_Os03g63360	blue
LOC_Os03g63480	blue
LOC_Os03g63554	blue
LOC_Os03g64030	blue
LOC_Os03g64350	blue
LOC_Os03g64400	blue
LOC_Os04g01540	blue
LOC_Os04g08034	blue
LOC_Os04g11400	blue
LOC_Os04g11980	blue
LOC_Os04g16680	blue
LOC_Os04g21340	blue
LOC_Os04g27250	blue
LOC_Os04g28850	blue
LOC_Os04g31040	blue
LOC_Os04g31270	blue
LOC_Os04g32090	blue
LOC_Os04g32150	blue
LOC_Os04g32540	blue
LOC_Os04g33210	blue
LOC_Os04g33630	blue
LOC_Os04g33760	blue
LOC_Os04g34600	blue
LOC_Os04g34610	blue
LOC_Os04g35760	blue
LOC_Os04g36070	blue
LOC_Os04g36760	blue
LOC_Os04g38640	blue
LOC_Os04g38750	blue
LOC_Os04g38850	blue
LOC_Os04g39050	blue
LOC_Os04g39270	blue
LOC_Os04g39280	blue
LOC_Os04g39610	blue
LOC_Os04g39950	blue
LOC_Os04g40540	blue
LOC_Os04g40730	blue
LOC_Os04g41110	blue
LOC_Os04g41150	blue
LOC_Os04g41340	blue
LOC_Os04g41800	blue
LOC_Os04g42340	blue
LOC_Os04g42451	blue
LOC_Os04g42590	blue
LOC_Os04g42870	blue
LOC_Os04g44610	blue
LOC_Os04g45070	blue
LOC_Os04g46010	blue
LOC_Os04g46180	blue
LOC_Os04g47020	blue
LOC_Os04g47480	blue
LOC_Os04g48370	blue
LOC_Os04g48790	blue
LOC_Os04g48830	blue
LOC_Os04g49430	blue
LOC_Os04g49590	blue
LOC_Os04g50110	blue
LOC_Os04g50970	blue
LOC_Os04g51172	blue
LOC_Os04g51300	blue
LOC_Os04g51792	blue
LOC_Os04g52100	blue
LOC_Os04g52130	blue
LOC_Os04g52164	blue
LOC_Os04g52900	blue
LOC_Os04g53230	blue
LOC_Os04g53490	blue
LOC_Os04g54320	blue
LOC_Os04g54380	blue
LOC_Os04g56400	blue
LOC_Os04g58410	blue
LOC_Os04g58730	blue
LOC_Os04g58780	blue
LOC_Os04g59380	blue
LOC_Os04g59494	blue
LOC_Os04g59610	blue
LOC_Os05g01270	blue
LOC_Os05g01750	blue
LOC_Os05g01950	blue
LOC_Os05g01970	blue
LOC_Os05g02060	blue
LOC_Os05g03000	blue
LOC_Os05g03070	blue
LOC_Os05g04070	blue
LOC_Os05g04650	blue
LOC_Os05g05830	blue
LOC_Os05g07140	blue
LOC_Os05g07680	blue
LOC_Os05g09400	blue
LOC_Os05g09480	blue
LOC_Os05g11260	blue
LOC_Os05g11730	blue
LOC_Os05g11750	blue
LOC_Os05g12130	blue
LOC_Os05g13520	blue
LOC_Os05g13860	blue
LOC_Os05g15160	blue
LOC_Os05g19380	blue
LOC_Os05g19670	blue
LOC_Os05g22614	blue
LOC_Os05g22730	blue
LOC_Os05g25870	blue
LOC_Os05g27100	blue
LOC_Os05g27820	blue
LOC_Os05g28200	blue
LOC_Os05g29860	blue
LOC_Os05g30220	blue
LOC_Os05g30660	blue
LOC_Os05g31680	blue
LOC_Os05g32220	blue
LOC_Os05g32390	blue
LOC_Os05g32680	blue
LOC_Os05g33220	blue
LOC_Os05g33280	blue
LOC_Os05g33510	blue
LOC_Os05g34040	blue
LOC_Os05g34630	blue
LOC_Os05g34720	blue
LOC_Os05g34800	blue
LOC_Os05g34940	blue
LOC_Os05g35540	blue
LOC_Os05g38570	blue
LOC_Os05g39230	blue
LOC_Os05g40000	blue
LOC_Os05g40190	blue
LOC_Os05g40260	blue
LOC_Os05g40790	blue
LOC_Os05g41190	blue
LOC_Os05g41640	blue
LOC_Os05g42100	blue
LOC_Os05g43576	blue
LOC_Os05g43582	blue
LOC_Os05g44020	blue
LOC_Os05g44330	blue
LOC_Os05g47790	blue
LOC_Os05g48630	blue
LOC_Os05g49070	blue
LOC_Os05g49130	blue
LOC_Os05g49220	blue
LOC_Os05g49800	blue
LOC_Os05g49920	blue
LOC_Os05g49970	blue
LOC_Os05g50980	blue
LOC_Os05g51450	blue
LOC_Os05g51610	blue
LOC_Os05g51620	blue
LOC_Os06g01400	blue
LOC_Os06g01460	blue
LOC_Os06g01790	blue
LOC_Os06g01850	blue
LOC_Os06g02120	blue
LOC_Os06g02230	blue
LOC_Os06g02380	blue
LOC_Os06g02500	blue
LOC_Os06g02580	blue
LOC_Os06g03486	blue
LOC_Os06g03560	blue
LOC_Os06g03970	blue
LOC_Os06g04150	blue
LOC_Os06g04200	blue
LOC_Os06g04370	blue
LOC_Os06g04530	blue
LOC_Os06g05390	blue
LOC_Os06g05550	blue
LOC_Os06g05950	blue
LOC_Os06g06970	blue
LOC_Os06g08910	blue
LOC_Os06g09610	blue
LOC_Os06g10660	blue
LOC_Os06g11500	blue
LOC_Os06g12100	blue
LOC_Os06g12630	blue
LOC_Os06g13060	blue
LOC_Os06g14324	blue
LOC_Os06g15400	blue
LOC_Os06g15820	blue
LOC_Os06g16250	blue
LOC_Os06g16980	blue
LOC_Os06g20320	blue
LOC_Os06g20410	blue
LOC_Os06g21110	blue
LOC_Os06g22330	blue
LOC_Os06g22690	blue
LOC_Os06g28840	blue
LOC_Os06g33320	blue
LOC_Os06g34040	blue
LOC_Os06g36310	blue
LOC_Os06g36840	blue
LOC_Os06g37510	blue
LOC_Os06g40740	blue
LOC_Os06g41020	blue
LOC_Os06g41540	blue
LOC_Os06g43900	blue
LOC_Os06g44900	blue
LOC_Os06g44970	blue
LOC_Os06g45340	blue
LOC_Os06g45370	blue
LOC_Os06g46570	blue
LOC_Os06g46930	blue
LOC_Os06g47830	blue
LOC_Os06g48650	blue
LOC_Os06g48940	blue
LOC_Os06g50130	blue
LOC_Os06g51330	blue
LOC_Os06g51350	blue
LOC_Os06g51460	blue
LOC_Os06g51470	blue
LOC_Os07g01100	blue
LOC_Os07g01130	blue
LOC_Os07g01530	blue
LOC_Os07g05000	blue
LOC_Os07g05570	blue
LOC_Os07g06390	blue
LOC_Os07g06940	blue
LOC_Os07g07310	blue
LOC_Os07g07540	blue
LOC_Os07g07620	blue
LOC_Os07g09020	blue
LOC_Os07g09150	blue
LOC_Os07g09370	blue
LOC_Os07g09870	blue
LOC_Os07g09890	blue
LOC_Os07g11280	blue
LOC_Os07g12610	blue
LOC_Os07g14350	blue
LOC_Os07g16224	blue
LOC_Os07g17560	blue
LOC_Os07g18990	blue
LOC_Os07g19000	blue
LOC_Os07g22220	blue
LOC_Os07g22650	blue
LOC_Os07g23150	blue
LOC_Os07g23880	blue
LOC_Os07g27140	blue
LOC_Os07g27960	blue
LOC_Os07g28090	blue
LOC_Os07g28280	blue
LOC_Os07g30200	blue
LOC_Os07g30800	blue
LOC_Os07g31430	blue
LOC_Os07g32590	blue
LOC_Os07g32660	blue
LOC_Os07g32880	blue
LOC_Os07g33480	blue
LOC_Os07g33650	blue
LOC_Os07g34620	blue
LOC_Os07g34950	blue
LOC_Os07g37030	blue
LOC_Os07g37830	blue
LOC_Os07g37960	blue
LOC_Os07g38000	blue
LOC_Os07g38030	blue
LOC_Os07g38150	blue
LOC_Os07g38300	blue
LOC_Os07g38590	blue
LOC_Os07g39750	blue
LOC_Os07g40040	blue
LOC_Os07g40480	blue
LOC_Os07g41200	blue
LOC_Os07g41590	blue
LOC_Os07g42410	blue
LOC_Os07g42420	blue
LOC_Os07g42626	blue
LOC_Os07g44070	blue
LOC_Os07g46460	blue
LOC_Os07g47090	blue
LOC_Os07g47300	blue
LOC_Os07g47490	blue
LOC_Os07g48602	blue
LOC_Os07g48970	blue
LOC_Os07g49110	blue
LOC_Os07g49310	blue
LOC_Os08g01380	blue
LOC_Os08g01400	blue
LOC_Os08g02390	blue
LOC_Os08g02630	blue
LOC_Os08g02670	blue
LOC_Os08g03380	blue
LOC_Os08g04300	blue
LOC_Os08g04310	blue
LOC_Os08g05030	blue
LOC_Os08g05790	blue
LOC_Os08g06280	blue
LOC_Os08g06530	blue
LOC_Os08g07060	blue
LOC_Os08g08140	blue
LOC_Os08g10020	blue
LOC_Os08g12780	blue
LOC_Os08g13630	blue
LOC_Os08g14440	blue
LOC_Os08g14450	blue
LOC_Os08g14850	blue
LOC_Os08g15060	blue
LOC_Os08g15460	blue
LOC_Os08g16570	blue
LOC_Os08g16710	blue
LOC_Os08g19140	blue
LOC_Os08g21879	blue
LOC_Os08g22149	blue
LOC_Os08g22852	blue
LOC_Os08g24390	blue
LOC_Os08g25130	blue
LOC_Os08g25734	blue
LOC_Os08g27010	blue
LOC_Os08g29110	blue
LOC_Os08g29170	blue
LOC_Os08g29370	blue
LOC_Os08g30340	blue
LOC_Os08g30370	blue
LOC_Os08g33650	blue
LOC_Os08g36020	blue
LOC_Os08g36060	blue
LOC_Os08g36570	blue
LOC_Os08g36860	blue
LOC_Os08g37820	blue
LOC_Os08g37904	blue
LOC_Os08g39600	blue
LOC_Os08g39990	blue
LOC_Os08g40150	blue
LOC_Os08g41400	blue
LOC_Os08g41780	blue
LOC_Os08g41990	blue
LOC_Os08g42100	blue
LOC_Os08g42530	blue
LOC_Os08g43654	blue
LOC_Os08g44000	blue
LOC_Os08g44290	blue
LOC_Os08g44680	blue
LOC_Os08g44810	blue
LOC_Os09g02360	blue
LOC_Os09g07320	blue
LOC_Os09g09320	blue
LOC_Os09g10600	blue
LOC_Os09g10760	blue
LOC_Os09g11170	blue
LOC_Os09g11270	blue
LOC_Os09g12290	blue
LOC_Os09g12660	blue
LOC_Os09g15284	blue
LOC_Os09g17760	blue
LOC_Os09g21460	blue
LOC_Os09g23730	blue
LOC_Os09g24460	blue
LOC_Os09g24670	blue
LOC_Os09g24900	blue
LOC_Os09g25570	blue
LOC_Os09g25850	blue
LOC_Os09g27420	blue
LOC_Os09g27820	blue
LOC_Os09g27890	blue
LOC_Os09g28040	blue
LOC_Os09g28620	blue
LOC_Os09g28630	blue
LOC_Os09g28850	blue
LOC_Os09g28940	blue
LOC_Os09g30170	blue
LOC_Os09g30200	blue
LOC_Os09g30380	blue
LOC_Os09g30410	blue
LOC_Os09g32670	blue
LOC_Os09g34140	blue
LOC_Os09g35860	blue
LOC_Os09g36130	blue
LOC_Os09g36880	blue
LOC_Os09g36930	blue
LOC_Os09g37520	blue
LOC_Os09g38420	blue
LOC_Os09g38720	blue
LOC_Os09g38777	blue
LOC_Os09g39034	blue
LOC_Os09g39180	blue
LOC_Os10g09110	blue
LOC_Os10g10170	blue
LOC_Os10g10360	blue
LOC_Os10g12050	blue
LOC_Os10g21470	blue
LOC_Os10g25140	blue
LOC_Os10g25570	blue
LOC_Os10g27380	blue
LOC_Os10g29240	blue
LOC_Os10g30590	blue
LOC_Os10g30870	blue
LOC_Os10g32860	blue
LOC_Os10g33450	blue
LOC_Os10g34230	blue
LOC_Os10g34500	blue
LOC_Os10g35644	blue
LOC_Os10g35810	blue
LOC_Os10g36530	blue
LOC_Os10g37034	blue
LOC_Os10g37330	blue
LOC_Os10g37840	blue
LOC_Os10g39170	blue
LOC_Os10g39460	blue
LOC_Os10g39930	blue
LOC_Os10g40100	blue
LOC_Os10g40610	blue
LOC_Os10g40650	blue
LOC_Os10g40730	blue
LOC_Os10g42720	blue
LOC_Os10g43050	blue
LOC_Os11g02424	blue
LOC_Os11g04380	blue
LOC_Os11g05552	blue
LOC_Os11g05556	blue
LOC_Os11g06720	blue
LOC_Os11g08090	blue
LOC_Os11g09680	blue
LOC_Os11g11210	blue
LOC_Os11g13850	blue
LOC_Os11g13890	blue
LOC_Os11g18980	blue
LOC_Os11g19149	blue
LOC_Os11g26950	blue
LOC_Os11g27540	blue
LOC_Os11g29500	blue
LOC_Os11g32320	blue
LOC_Os11g32500	blue
LOC_Os11g34130	blue
LOC_Os11g35050	blue
LOC_Os11g36440	blue
LOC_Os11g37130	blue
LOC_Os11g37900	blue
LOC_Os11g38020	blue
LOC_Os11g38030	blue
LOC_Os11g39320	blue
LOC_Os11g41910	blue
LOC_Os11g42950	blue
LOC_Os11g43590	blue
LOC_Os11g43600	blue
LOC_Os11g43900	blue
LOC_Os11g45710	blue
LOC_Os11g48070	blue
LOC_Os12g01210	blue
LOC_Os12g01540	blue
LOC_Os12g02310	blue
LOC_Os12g03070	blue
LOC_Os12g04260	blue
LOC_Os12g06820	blue
LOC_Os12g16410	blue
LOC_Os12g16690	blue
LOC_Os12g17910	blue
LOC_Os12g18150	blue
LOC_Os12g19290	blue
LOC_Os12g19530	blue
LOC_Os12g20150	blue
LOC_Os12g22620	blue
LOC_Os12g23180	blue
LOC_Os12g23200	blue
LOC_Os12g24084	blue
LOC_Os12g29570	blue
LOC_Os12g32330	blue
LOC_Os12g33160	blue
LOC_Os12g34860	blue
LOC_Os12g34890	blue
LOC_Os12g35630	blue
LOC_Os12g37610	blue
LOC_Os12g38100	blue
LOC_Os12g38640	blue
LOC_Os12g39370	blue
LOC_Os12g40770	blue
LOC_Os12g41230	blue
LOC_Os12g41830	blue
LOC_Os12g42090	blue
LOC_Os12g42210	blue
LOC_Os12g42860	blue
LOC_Os12g44150	blue
LOC_Os01g01484	brown
LOC_Os01g01920	brown
LOC_Os01g02930	brown
LOC_Os01g04930	brown
LOC_Os01g05430	brown
LOC_Os01g05510	brown
LOC_Os01g06490	brown
LOC_Os01g07310	brown
LOC_Os01g07376	brown
LOC_Os01g07410	brown
LOC_Os01g07700	brown
LOC_Os01g08430	brown
LOC_Os01g09246	brown
LOC_Os01g10010	brown
LOC_Os01g10250	brown
LOC_Os01g10680	brown
LOC_Os01g11650	brown
LOC_Os01g12080	brown
LOC_Os01g12680	brown
LOC_Os01g12800	brown
LOC_Os01g12830	brown
LOC_Os01g12880	brown
LOC_Os01g13000	brown
LOC_Os01g13490	brown
LOC_Os01g13540	brown
LOC_Os01g13550	brown
LOC_Os01g13740	brown
LOC_Os01g15110	brown
LOC_Os01g16260	brown
LOC_Os01g19170	brown
LOC_Os01g19870	brown
LOC_Os01g21450	brown
LOC_Os01g21610	brown
LOC_Os01g22010	brown
LOC_Os01g22510	brown
LOC_Os01g22600	brown
LOC_Os01g22640	brown
LOC_Os01g24880	brown
LOC_Os01g25330	brown
LOC_Os01g25386	brown
LOC_Os01g25440	brown
LOC_Os01g25990	brown
LOC_Os01g26120	brown
LOC_Os01g27150	brown
LOC_Os01g27880	brown
LOC_Os01g28730	brown
LOC_Os01g29469	brown
LOC_Os01g31470	brown
LOC_Os01g31980	brown
LOC_Os01g35184	brown
LOC_Os01g37760	brown
LOC_Os01g39310	brown
LOC_Os01g40200	brown
LOC_Os01g40330	brown
LOC_Os01g40420	brown
LOC_Os01g42260	brown
LOC_Os01g42700	brown
LOC_Os01g43370	brown
LOC_Os01g43420	brown
LOC_Os01g43910	brown
LOC_Os01g45439	brown
LOC_Os01g45460	brown
LOC_Os01g45900	brown
LOC_Os01g47080	brown
LOC_Os01g47460	brown
LOC_Os01g47490	brown
LOC_Os01g48790	brown
LOC_Os01g48960	brown
LOC_Os01g49310	brown
LOC_Os01g50450	brown
LOC_Os01g51290	brown
LOC_Os01g52780	brown
LOC_Os01g54784	brown
LOC_Os01g54860	brown
LOC_Os01g54940	brown
LOC_Os01g55360	brown
LOC_Os01g55870	brown
LOC_Os01g56160	brown
LOC_Os01g56390	brown
LOC_Os01g56780	brown
LOC_Os01g57210	brown
LOC_Os01g57720	brown
LOC_Os01g57890	brown
LOC_Os01g58580	brown
LOC_Os01g58740	brown
LOC_Os01g60040	brown
LOC_Os01g60230	brown
LOC_Os01g61150	brown
LOC_Os01g61400	brown
LOC_Os01g61410	brown
LOC_Os01g61500	brown
LOC_Os01g61670	brown
LOC_Os01g61720	brown
LOC_Os01g62070	brown
LOC_Os01g62244	brown
LOC_Os01g62260	brown
LOC_Os01g62660	brown
LOC_Os01g62860	brown
LOC_Os01g62870	brown
LOC_Os01g63420	brown
LOC_Os01g63810	brown
LOC_Os01g63990	brown
LOC_Os01g64262	brown
LOC_Os01g64370	brown
LOC_Os01g64930	brown
LOC_Os01g65090	brown
LOC_Os01g65310	brown
LOC_Os01g65480	brown
LOC_Os01g67370	brown
LOC_Os01g67490	brown
LOC_Os01g67720	brown
LOC_Os01g67860	brown
LOC_Os01g67870	brown
LOC_Os01g68330	brown
LOC_Os01g68380	brown
LOC_Os01g68860	brown
LOC_Os01g69030	brown
LOC_Os01g69220	brown
LOC_Os01g69850	brown
LOC_Os01g69900	brown
LOC_Os01g70800	brown
LOC_Os01g71000	brown
LOC_Os01g71200	brown
LOC_Os01g72480	brown
LOC_Os01g72690	brown
LOC_Os01g73040	brown
LOC_Os01g73250	brown
LOC_Os02g02540	brown
LOC_Os02g02700	brown
LOC_Os02g02720	brown
LOC_Os02g03330	brown
LOC_Os02g03740	brown
LOC_Os02g04710	brown
LOC_Os02g05630	brown
LOC_Os02g05700	brown
LOC_Os02g06380	brown
LOC_Os02g06430	brown
LOC_Os02g06520	brown
LOC_Os02g06720	brown
LOC_Os02g07200	brown
LOC_Os02g07780	brown
LOC_Os02g07820	brown
LOC_Os02g08480	brown
LOC_Os02g09510	brown
LOC_Os02g13950	brown
LOC_Os02g15640	brown
LOC_Os02g15870	brown
LOC_Os02g16680	brown
LOC_Os02g17320	brown
LOC_Os02g17500	brown
LOC_Os02g17650	brown
LOC_Os02g17970	brown
LOC_Os02g18630	brown
LOC_Os02g19140	brown
LOC_Os02g22370	brown
LOC_Os02g27060	brown
LOC_Os02g27360	brown
LOC_Os02g29550	brown
LOC_Os02g30100	brown
LOC_Os02g31140	brown
LOC_Os02g31874	brown
LOC_Os02g32690	brown
LOC_Os02g32730	brown
LOC_Os02g34500	brown
LOC_Os02g35039	brown
LOC_Os02g35070	brown
LOC_Os02g35090	brown
LOC_Os02g35160	brown
LOC_Os02g35190	brown
LOC_Os02g36590	brown
LOC_Os02g37690	brown
LOC_Os02g37880	brown
LOC_Os02g38130	brown
LOC_Os02g38200	brown
LOC_Os02g38220	brown
LOC_Os02g39360	brown
LOC_Os02g40860	brown
LOC_Os02g41590	brown
LOC_Os02g42020	brown
LOC_Os02g42350	brown
LOC_Os02g42530	brown
LOC_Os02g42590	brown
LOC_Os02g42880	brown
LOC_Os02g42940	brown
LOC_Os02g44360	brown
LOC_Os02g44370	brown
LOC_Os02g44380	brown
LOC_Os02g44630	brown
LOC_Os02g44870	brown
LOC_Os02g45540	brown
LOC_Os02g45690	brown
LOC_Os02g46140	brown
LOC_Os02g46620	brown
LOC_Os02g47170	brown
LOC_Os02g47790	brown
LOC_Os02g47860	brown
LOC_Os02g48170	brown
LOC_Os02g48560	brown
LOC_Os02g49310	brown
LOC_Os02g50240	brown
LOC_Os02g50960	brown
LOC_Os02g51750	brown
LOC_Os02g53110	brown
LOC_Os02g53670	brown
LOC_Os02g54150	brown
LOC_Os02g55520	brown
LOC_Os02g56160	brown
LOC_Os02g57200	brown
LOC_Os02g57220	brown
LOC_Os02g57750	brown
LOC_Os02g58230	brown
LOC_Os02g58410	brown
LOC_Os02g58440	brown
LOC_Os03g01170	brown
LOC_Os03g01820	brown
LOC_Os03g02010	brown
LOC_Os03g02450	brown
LOC_Os03g02560	brown
LOC_Os03g03670	brown
LOC_Os03g04140	brown
LOC_Os03g04400	brown
LOC_Os03g04920	brown
LOC_Os03g05280	brown
LOC_Os03g05320	brown
LOC_Os03g05480	brown
LOC_Os03g06930	brown
LOC_Os03g07870	brown
LOC_Os03g08110	brown
LOC_Os03g08270	brown
LOC_Os03g09080	brown
LOC_Os03g09110	brown
LOC_Os03g10180	brown
LOC_Os03g10200	brown
LOC_Os03g12300	brown
LOC_Os03g12530	brown
LOC_Os03g12720	brown
LOC_Os03g13790	brown
LOC_Os03g13820	brown
LOC_Os03g14380	brown
LOC_Os03g14510	brown
LOC_Os03g14690	brown
LOC_Os03g15390	brown
LOC_Os03g15690	brown
LOC_Os03g15740	brown
LOC_Os03g16110	brown
LOC_Os03g16670	brown
LOC_Os03g17050	brown
LOC_Os03g17440	brown
LOC_Os03g18140	brown
LOC_Os03g18170	brown
LOC_Os03g18440	brown
LOC_Os03g19560	brown
LOC_Os03g20020	brown
LOC_Os03g20170	brown
LOC_Os03g21000	brown
LOC_Os03g21680	brown
LOC_Os03g22560	brown
LOC_Os03g22800	brown
LOC_Os03g24450	brown
LOC_Os03g25869	brown
LOC_Os03g27010	brown
LOC_Os03g27280	brown
LOC_Os03g30000	brown
LOC_Os03g30250	brown
LOC_Os03g30570	brown
LOC_Os03g31290	brown
LOC_Os03g34300	brown
LOC_Os03g37411	brown
LOC_Os03g37640	brown
LOC_Os03g41080	brown
LOC_Os03g42820	brown
LOC_Os03g42840	brown
LOC_Os03g43390	brown
LOC_Os03g44580	brown
LOC_Os03g44710	brown
LOC_Os03g45720	brown
LOC_Os03g47016	brown
LOC_Os03g47740	brown
LOC_Os03g48000	brown
LOC_Os03g48300	brown
LOC_Os03g48450	brown
LOC_Os03g49250	brown
LOC_Os03g50070	brown
LOC_Os03g50860	brown
LOC_Os03g51960	brown
LOC_Os03g51970	brown
LOC_Os03g52010	brown
LOC_Os03g52450	brown
LOC_Os03g52840	brown
LOC_Os03g53590	brown
LOC_Os03g53660	brown
LOC_Os03g53950	brown
LOC_Os03g54150	brown
LOC_Os03g54790	brown
LOC_Os03g55040	brown
LOC_Os03g56430	brown
LOC_Os03g57070	brown
LOC_Os03g57530	brown
LOC_Os03g58080	brown
LOC_Os03g58170	brown
LOC_Os03g58230	brown
LOC_Os03g58630	brown
LOC_Os03g59080	brown
LOC_Os03g59580	brown
LOC_Os03g60150	brown
LOC_Os03g61080	brown
LOC_Os03g62110	brown
LOC_Os03g62600	brown
LOC_Os03g62610	brown
LOC_Os03g63280	brown
LOC_Os03g63500	brown
LOC_Os03g63700	brown
LOC_Os03g64070	brown
LOC_Os04g02910	brown
LOC_Os04g10750	brown
LOC_Os04g13470	brown
LOC_Os04g28100	brown
LOC_Os04g33610	brown
LOC_Os04g33640	brown
LOC_Os04g34000	brown
LOC_Os04g36062	brown
LOC_Os04g37950	brown
LOC_Os04g38520	brown
LOC_Os04g39210	brown
LOC_Os04g39560	brown
LOC_Os04g39980	brown
LOC_Os04g41460	brown
LOC_Os04g41850	brown
LOC_Os04g42420	brown
LOC_Os04g42800	brown
LOC_Os04g43990	brown
LOC_Os04g44700	brown
LOC_Os04g45090	brown
LOC_Os04g45370	brown
LOC_Os04g45910	brown
LOC_Os04g46940	brown
LOC_Os04g47870	brown
LOC_Os04g48010	brown
LOC_Os04g49230	brown
LOC_Os04g50204	brown
LOC_Os04g51060	brown
LOC_Os04g52850	brown
LOC_Os04g53460	brown
LOC_Os04g53680	brown
LOC_Os04g55510	brown
LOC_Os04g55560	brown
LOC_Os04g56510	brown
LOC_Os04g56740	brown
LOC_Os04g57210	brown
LOC_Os04g57330	brown
LOC_Os04g57440	brown
LOC_Os04g57700	brown
LOC_Os04g58330	brown
LOC_Os05g01240	brown
LOC_Os05g01470	brown
LOC_Os05g01520	brown
LOC_Os05g01760	brown
LOC_Os05g02220	brown
LOC_Os05g03780	brown
LOC_Os05g04340	brown
LOC_Os05g04530	brown
LOC_Os05g04620	brown
LOC_Os05g04820	brown
LOC_Os05g06270	brown
LOC_Os05g06890	brown
LOC_Os05g07632	brown
LOC_Os05g07690	brown
LOC_Os05g08810	brown
LOC_Os05g08930	brown
LOC_Os05g09380	brown
LOC_Os05g10690	brown
LOC_Os05g10730	brown
LOC_Os05g12490	brown
LOC_Os05g13360	brown
LOC_Os05g13440	brown
LOC_Os05g13780	brown
LOC_Os05g14010	brown
LOC_Os05g22930	brown
LOC_Os05g23470	brown
LOC_Os05g25640	brown
LOC_Os05g28630	brown
LOC_Os05g28870	brown
LOC_Os05g32970	brown
LOC_Os05g33810	brown
LOC_Os05g34450	brown
LOC_Os05g34650	brown
LOC_Os05g35410	brown
LOC_Os05g35440	brown
LOC_Os05g38630	brown
LOC_Os05g38640	brown
LOC_Os05g38710	brown
LOC_Os05g39220	brown
LOC_Os05g41930	brown
LOC_Os05g42000	brown
LOC_Os05g43300	brown
LOC_Os05g45080	brown
LOC_Os05g45420	brown
LOC_Os05g45450	brown
LOC_Os05g45710	brown
LOC_Os05g47870	brown
LOC_Os05g48620	brown
LOC_Os05g48820	brown
LOC_Os05g49380	brown
LOC_Os05g49590	brown
LOC_Os05g49670	brown
LOC_Os05g49910	brown
LOC_Os05g50250	brown
LOC_Os05g50260	brown
LOC_Os05g50280	brown
LOC_Os05g50510	brown
LOC_Os05g50840	brown
LOC_Os05g51490	brown
LOC_Os05g51510	brown
LOC_Os06g01200	brown
LOC_Os06g01650	brown
LOC_Os06g03990	brown
LOC_Os06g06090	brown
LOC_Os06g07000	brown
LOC_Os06g09540	brown
LOC_Os06g09890	brown
LOC_Os06g10350	brown
LOC_Os06g11040	brown
LOC_Os06g11070	brown
LOC_Os06g11380	brown
LOC_Os06g14740	brown
LOC_Os06g22650	brown
LOC_Os06g27760	brown
LOC_Os06g27770	brown
LOC_Os06g30060	brown
LOC_Os06g30930	brown
LOC_Os06g31100	brown
LOC_Os06g33330	brown
LOC_Os06g35940	brown
LOC_Os06g36080	brown
LOC_Os06g39140	brown
LOC_Os06g39900	brown
LOC_Os06g40080	brown
LOC_Os06g40370	brown
LOC_Os06g40730	brown
LOC_Os06g42790	brown
LOC_Os06g43630	brown
LOC_Os06g43800	brown
LOC_Os06g44150	brown
LOC_Os06g45380	brown
LOC_Os06g45840	brown
LOC_Os06g46670	brown
LOC_Os06g47330	brown
LOC_Os06g47580	brown
LOC_Os06g48620	brown
LOC_Os06g49320	brown
LOC_Os06g49780	brown
LOC_Os06g49790	brown
LOC_Os06g50050	brown
LOC_Os06g51029	brown
LOC_Os07g01020	brown
LOC_Os07g01250	brown
LOC_Os07g04690	brown
LOC_Os07g07080	brown
LOC_Os07g07260	brown
LOC_Os07g08750	brown
LOC_Os07g08790	brown
LOC_Os07g10600	brown
LOC_Os07g11000	brown
LOC_Os07g11070	brown
LOC_Os07g23200	brown
LOC_Os07g23550	brown
LOC_Os07g23790	brown
LOC_Os07g25710	brown
LOC_Os07g27110	brown
LOC_Os07g27490	brown
LOC_Os07g30620	brown
LOC_Os07g30790	brown
LOC_Os07g31850	brown
LOC_Os07g31884	brown
LOC_Os07g32670	brown
LOC_Os07g36820	brown
LOC_Os07g37310	brown
LOC_Os07g37760	brown
LOC_Os07g37990	brown
LOC_Os07g38530	brown
LOC_Os07g38950	brown
LOC_Os07g39010	brown
LOC_Os07g41090	brown
LOC_Os07g41160	brown
LOC_Os07g41250	brown
LOC_Os07g43330	brown
LOC_Os07g44820	brown
LOC_Os07g46320	brown
LOC_Os07g46340	brown
LOC_Os07g46400	brown
LOC_Os07g46570	brown
LOC_Os07g47110	brown
LOC_Os07g47270	brown
LOC_Os07g49030	brown
LOC_Os07g49240	brown
LOC_Os08g01330	brown
LOC_Os08g01360	brown
LOC_Os08g01750	brown
LOC_Os08g01770	brown
LOC_Os08g01830	brown
LOC_Os08g01850	brown
LOC_Os08g02460	brown
LOC_Os08g02850	brown
LOC_Os08g03570	brown
LOC_Os08g04390	brown
LOC_Os08g04830	brown
LOC_Os08g05630	brown
LOC_Os08g05870	brown
LOC_Os08g06020	brown
LOC_Os08g06140	brown
LOC_Os08g07500	brown
LOC_Os08g08110	brown
LOC_Os08g08210	brown
LOC_Os08g08840	brown
LOC_Os08g10240	brown
LOC_Os08g14330	brown
LOC_Os08g16480	brown
LOC_Os08g19650	brown
LOC_Os08g28560	brown
LOC_Os08g29720	brown
LOC_Os08g29780	brown
LOC_Os08g30790	brown
LOC_Os08g31470	brown
LOC_Os08g33140	brown
LOC_Os08g33630	brown
LOC_Os08g33850	brown
LOC_Os08g34060	brown
LOC_Os08g34150	brown
LOC_Os08g34210	brown
LOC_Os08g35620	brown
LOC_Os08g37130	brown
LOC_Os08g37432	brown
LOC_Os08g37610	brown
LOC_Os08g38130	brown
LOC_Os08g39980	brown
LOC_Os08g40260	brown
LOC_Os08g40790	brown
LOC_Os08g42010	brown
LOC_Os08g42740	brown
LOC_Os08g43170	brown
LOC_Os08g43560	brown
LOC_Os08g43630	brown
LOC_Os08g44370	brown
LOC_Os08g45010	brown
LOC_Os08g45190	brown
LOC_Os09g01640	brown
LOC_Os09g04440	brown
LOC_Os09g08420	brown
LOC_Os09g12540	brown
LOC_Os09g12730	brown
LOC_Os09g12770	brown
LOC_Os09g12790	brown
LOC_Os09g20930	brown
LOC_Os09g24230	brown
LOC_Os09g24350	brown
LOC_Os09g24660	brown
LOC_Os09g25590	brown
LOC_Os09g26580	brown
LOC_Os09g26890	brown
LOC_Os09g28060	brown
LOC_Os09g28110	brown
LOC_Os09g28720	brown
LOC_Os09g28730	brown
LOC_Os09g28910	brown
LOC_Os09g29130	brown
LOC_Os09g29239	brown
LOC_Os09g30350	brown
LOC_Os09g31400	brown
LOC_Os09g32240	brown
LOC_Os09g32690	brown
LOC_Os09g32820	brown
LOC_Os09g33670	brown
LOC_Os09g33820	brown
LOC_Os09g33876	brown
LOC_Os09g34100	brown
LOC_Os09g35910	brown
LOC_Os09g36120	brown
LOC_Os09g36770	brown
LOC_Os09g36800	brown
LOC_Os09g37100	brown
LOC_Os09g37949	brown
LOC_Os09g38070	brown
LOC_Os09g38100	brown
LOC_Os09g38300	brown
LOC_Os09g38340	brown
LOC_Os09g38550	brown
LOC_Os09g38960	brown
LOC_Os09g39400	brown
LOC_Os10g06700	brown
LOC_Os10g08580	brown
LOC_Os10g10080	brown
LOC_Os10g11110	brown
LOC_Os10g13940	brown
LOC_Os10g17930	brown
LOC_Os10g19880	brown
LOC_Os10g20470	brown
LOC_Os10g21000	brown
LOC_Os10g21810	brown
LOC_Os10g21910	brown
LOC_Os10g22430	brown
LOC_Os10g22960	brown
[truncated: 12,690 more rows]
