# Supplementary material for: Shared cis-regulatory architecture identified across defense response genes is associated with broad-spectrum quantitative resistance in rice
Source: Sci Rep. 2019 Feb 7;9:1536. doi: 10.1038/s41598-018-38195-x (PMC6367480; doi:10.1038/s41598-018-38195-x)
Supplement: Supplementary file 4 — Table S3 [file 41598_2018_38195_MOESM4_ESM.xlsx]

## Sheet: Cluster_validation_measures
Table S3. Co-expression cluster validation measures. Scores and statistics on the co-expression clusters found from each attempt at dendrogram branch cutting using different methods and parameters. Chosen parameter set: “H_MG=0.25”.
			Cluster Validation Measures			Functional Validation Measures (# of clusters)
Set parameters	# Clusters	Mean cluster size (genes)	Connectivity	Dunn index	Silhouette width	GO enriched	DR-GO enriched	DR-GO + DR gene enriched
H_MG=0.15	116	127	21794	0.0488291	-0.0114588	46	17	0
H_MG=0.20	93	158	21314.9	0.0566445	-0.000617838	42	17	0
H_MG=0.25	65	226	19906.4	0.0565645	0.00607444	35	17	1
H_MG=0.30	37	397	18389.6	0.0551725	0.0062767	25	13	1
H_MG=0.35	22	668	17264.3	0.0547568	0.0192589	18	12	1
H_MG=0.40	14	1049	14840.4	0.0541352	0.0270708	13	13	1
H_DS=0	68	216	20166.5	0.0566445	0.00614964	35	17	1
H_DS=1	103	143	21476.3	0.0550292	-0.00348787	41	15	0
H_DS=2	123	119	22106.2	0.0348862	-0.0162958	47	19	0
H_DS=3	126	117	22270.6	0.0348862	-0.0171978	49	18	0
D_DS=F	38	387	20396.1	0.0411836	-0.114483	30	19	0
D_DS=T	114	129	23719.2	0.0311129	-0.124368	53	21	0
