# Supplementary material for: Shared cis-regulatory architecture identified across defense response genes is associated with broad-spectrum quantitative resistance in rice
Source: Sci Rep. 2019 Feb 7;9:1536. doi: 10.1038/s41598-018-38195-x (PMC6367480; doi:10.1038/s41598-018-38195-x)
Supplement: Supplementary file 6 — Table S5 [file 41598_2018_38195_MOESM6_ESM.xlsx]

## Sheet: functional_defense_genes_supple
Table S5. Functionally-Associated DR (FA-DR) genes. A list of genes that are functionally validated to be involved in the rice DR to pathogens. Locus ID for the MSU7 Nipponbare reference genome is given. The disease in which the FA-DR gene is involved as well as the method of validation are shown. The effect, positive (+) or negative (-), is given, the reference for the gene, and annotation in th…
Name	LocusID	Disease	Validation	Effect	Source	Annotation
r3	LOC_Os01g05620	Rgene homologs	http://www.k-state.edu/ksudgc/	+	AF032690	NBS-LRR disease resistance protein
Phospholipase-D	LOC_Os01g07760	Lipid Metabolism	http://www.k-state.edu/ksudgc/	+	AB001920	phospholipase D
OsCDR1	LOC_Os01g08330	Blast	Overexpression	+	10.1094/MPMI-22-12-1635	Bacterial blight and blast resistance.
OsNPR1	LOC_Os01g09800	Blast	Knockdown Overexpression	+	10.1007/s11103-010-9695-3	Benzothiadiazole (BTH)-induced blast resistance.
OsRac1	LOC_Os01g12900	Blast	Knockdown Overexpression	+	10.1073/pnas.98.2.759	Bacterial blight and blast resistance. Production of reactive oxygen intermediates.
late-embryogenesis protein lea-5	LOC_Os01g21250	Blast-Induced	http://www.k-state.edu/ksudgc/	+	BF889451	late embryogenesis abundant protein
invertase	LOC_Os01g22900	Blast-Induced	http://www.k-state.edu/ksudgc/	+	BF889442	neutral/alkaline invertase
PR-1-like	LOC_Os01g28450	Blast-Induced	http://www.k-state.edu/ksudgc/	+	BF889437	SCP-like extracellular protein
OsACO7	LOC_Os01g39860	Blast	Knockdown	+	10.1104/pp.110.162412	Ethylene and Cyanide production. Resistance to blast fungus via restriction of fungal growth.
OsLOL2	LOC_Os01g42710	Bacterial blight	Knockdown Overexpression	+	10.1007/s00438-007-0232-2	Bacterial blight resistance. Dwafism restored by exogenous GA3 treatment.
protein kinase	LOC_Os01g44110	Blast-Induced	http://www.k-state.edu/ksudgc/	+	BF889449	serine/threonine-protein kinase
snl6	LOC_Os01g45200	Bacterial blight	Mutant	+	10.1371/journal.pgen.1001123	NH1-mediated resistance to Xanthomonas oryzae pv. oryzae. Lignin content. Sugar extractability for the production of cellulosic biofuels.
Carbonic-anhydrase	LOC_Os01g45274	Blast-Induced	http://www.k-state.edu/ksudgc/	+	BF889440	carbonic anhydrase
Chitinase-homolog	LOC_Os01g47070	Blast-Induced	http://www.k-state.edu/ksudgc/	+	BF889433	glycosyl hydrolase
RACK1A	LOC_Os01g49290	Blast	Overexpression	+	10.1105/tpc.107.054395	Production of reactive oxygen species. Resistance to blast infection.
spl28*	LOC_Os01g50770	Bacterial blight	Mutant	+	10.1111/j.1469-8137.2009.03047.x	Spotted leaf. Bacterial blight and blast resistance. Chlorophyll content. Soluble protein content. Photosystem II efficiency. Concentrations of reactive oxygen species
OsWRKY13	LOC_Os01g54600	Blast	Overexpression	+	10.1094/MPMI-20-5-0492	Bacterial blight and blast resistance.
OsERF922	LOC_Os01g54890	Blast disease	Overexpression/Knockdown	-	10.1093/jxb/ers079	APETELA2/ethylene response factor (AP2/ERF) type transcription factor
GH3-2	LOC_Os01g55940	Blast	Overexpression	+	10.1104/pp.110.163774	Basal resistance by suppressing pathogen-induced IAA accumulation.
Pi37	LOC_Os01g57310	Blast	Natural variation	+	10.1534/genetics.107.080648	Blast resistance.
OsGH3.1	LOC_Os01g57610	Blast	Overexpression	+	10.1094/MPMI-22-2-0201	Auxin content. Cell elongation. Resistance to infection of Magnaporthe grisea strains.
OsNAC4	LOC_Os01g60020	Bacterial blight	Knockdown	+	10.1038/emboj.2009.39	Bacterial blight resistance. HR cell death.
OsPdk1	LOC_Os01g65230	Blast	Mutant	+	10.1093/pcp/pcq167	Bacterial blight and blast resistance. Basal resistance.
OsNAC6	LOC_Os01g66120	Blast	Overexpression	+	10.1111/j.1365-313X.2007.03168.x	Drought and salinity tolerance. Blast resistance. Growth retardation.
OsSBP	LOC_Os01g68770	Blast	Overexpression	+	10.1271/bbb.68.873	Bacterial blight and blast resistance.
C3H12	LOC_Os01g68860	Bacterial blight	Mutant	+	10.1104/pp.111.191379	Resistance to Xanthomonas oryzae pv. oryzae. JA level.
OsSSI2	LOC_Os01g69080	Blast	Mutant	+	10.1094/MPMI-22-7-0820	Resistance to Magnaporthe grisea and Xanthomonas oryzae pv. oryzae. Spotted leaf. Growth retardation.
OsHPL3	LOC_Os02g02000	Bacterial blight	Mutant	+	10.1111/j.1365-313X.2012.05027.x	Lesion mimic. Resistance to rice brown planthopper
BiP3	LOC_Os02g02410	Bacterial blight	Overexpression	+	10.1371/journal.pone.0009262	XA21 medated resistance to Xanthomonas oryzae pv. oryzae.
OsRacB	LOC_Os02g02840	Blast	Overexpression	+	10.1016/j.plaphy.2005.12.001	Blast resistance.
phosphoglycerate kinase	LOC_Os02g07260	Blast-Induced	http://www.k-state.edu/ksudgc/	+	BF889441	phosphoglycerate kinase protein
OsWRKY71	LOC_Os02g08440	Bacterial blight	Overexpression	+	10.1016/j.jplph.2006.07.006	Resistance to Xanthomonas oryzae pv. oryzae.
OsHPL2	LOC_Os02g12680	Bacterial blight	Overexpression	+	10.1111/j.1365-313X.2009.04031.x	White-backed planthopper induced resistance to bacterial blight.
RAR1	LOC_Os02g33180	Blast	Knockdown	+	10.1105/tpc.107.055517	Resistance to Xanthomonas oryzae and Magnaporthe grisea.
GF14e	LOC_Os02g36974	Bacterial blight	Knockdown	+	10.1111/j.1365-313X.2011.04728.x	Resistance to Xanthomonas oryzae pv. oryzae. Lesion mimic.
OsPAL4	LOC_Os02g41680	Blast disease/Bacterial Blight/Sheath Blight	Mutant	+	10.1007/s11103-014-0275-9	Phenylalanine Ammonia Lyase
4-coumarate:CoA ligase	LOC_Os02g46970	Phenylpropanoid Pathway	http://www.k-state.edu/ksudgc/	+	L43362	AMP-binding domain containing protein
Os-EREBP1	LOC_Os02g54160	Transcription/translation	http://www.k-state.edu/ksudgc/	+	U95216	AP2 domain containing protein
Pib	LOC_Os02g57305	Blast	Natural variation	+	10.1046/j.1365-313X.1999.00498.x	Resistance to Magnaporthe grisea.
CEBiP	LOC_Os03g04110	Blast	Knockdown	+	10.1111/j.1365-313X.2010.04328.x	Resistance to Magnaporthe oryzae.
RAI1	LOC_Os03g04310	Blast disease	Overexpression	+	10.1093/pcp/pcs033	basic helix?loop?helix transcription factor
OsACDR1	LOC_Os03g06410	Blast	Knockdown Overexpression	+	10.1007/s10059-009-0161-5	Resistance to Magnaporthe grisea.
OsAOS2	LOC_Os03g12500	Blast	Overexpression	+	10.1094/MPMI-19-1127	Resistance to Magnaporthe grisea.
OsBRR1	LOC_Os03g12730	Blast	Knockdown Overexpression	+	10.1007/s00425-009-0951-1	Resistance to Magnaporthe oryzae.
OsMAPK5	LOC_Os03g17700	Blast	Knockdown Overexpression	+	10.1105/tpc.008714	Resistance to Magnaporthe grisea and Burkholderia glumae. Cold
OsFAD7	LOC_Os03g18070	Blast	Knockdown	+	10.1093/pcp/pcm107	Resistance to Magnaporthe grisea.
phyB	LOC_Os03g19590	Blast	Mutant	+	10.1093/mp/ssr005	Resistance to Magnaporthe grisea.
OsWRKY31	LOC_Os03g20550	Blast	Knockdown Overexpression	+	10.1038/cr.2007.104	Resistance to Magnaporthe grisea. Lateral root growth.
OsAOC	LOC_Os03g32314	Blast disease	Mutant	+	10.1111/tpj.12115	Allene Oxide Cyclase: biosynthesis of jasmonic acid and related compounds
r9	LOC_Os03g38330	Rgene homologs	http://www.k-state.edu/ksudgc/	+	AF032696	disease resistance RPP13-like protein 1
OsSWAP70A	LOC_Os03g46340	Blast	Knockdown	+	10.1111/j.1365-313X.2011.04874.x	Chitin elicitor-induced defense response. ROS production.
RNA-recognition	LOC_Os03g46770	Blast-Induced	http://www.k-state.edu/ksudgc/	+	BF889450	RNA recognition motif containing protein
OsOXO4	LOC_Os03g48780	Blast disease	Expression Analysis	+	10.1007/s12284-009-9024-0	Oxalate Oxidase
OsLOX3	LOC_Os03g49260	Blast disease	Expression and biochemical analysis	+	10.1007/s10142-012-0268-1	Lipoxygenase: oxidizes fatty acids
OsERS	LOC_Os03g49500	Hormone Response	http://www.k-state.edu/ksudgc/	+	AF013979	ethylene receptor
phyA	LOC_Os03g51030	Blast	Mutant	+	10.1093/mp/ssr005	Resistance to Magnaporthe grisea.
phyC	LOC_Os03g54084	Blast	Mutant	+	10.1093/mp/ssr005	Resistance to Magnaporthe grisea.
Xb15	LOC_Os03g60650	Bacterial blight	Mutant	+	10.1371/journal.pbio.0060231	Resistance to Xanthomonas oryzae pv. oryzae. Regulation of cell death.
ERF	LOC_Os04g32620	Hormone Response	http://www.k-state.edu/ksudgc/	+	D39914	ethylene-responsive transcription factor ERF114
Pi21	LOC_Os04g32850	Blast	Natural variation	+	10.1126/science.1175550	Resistance to Magnaporthe oryzae.
OsSERK1	LOC_Os04g38480	Blast	Overexpression	+	10.1007/s00425-005-1534-4	Resistance to Magnaporthe grisea.
OsOxi1	LOC_Os04g41160	Blast	Overexpression	+	10.1093/pcp/pcq132	Resistance to Magnaporthe oryzae and Xanthomonas oryzae pv oryzae. Reactive oxygen species sensitivity.
osMyb	LOC_Os04g43680	Transcription/translation	http://www.k-state.edu/ksudgc/	+	Y11414	MYB family transcription factor
OsLCBK2	LOC_Os04g45800	Blast disease	Overexpression	+	10.1007/s11033-012-2040-y	long-chain base kinase
OsCPK12	LOC_Os04g47300	Blast	Mutant	+	10.1111/j.1365-313X.2011.04766.x	Salinity tolerance. Magnaporthe grisea resistance. ABA sensitivity.
OsACS2	LOC_Os04g48850	Blast	Knockdown	+	10.1104/pp.110.162412	Ethylene and Cyanide production. Resistance to blast fungus via restriction of fungal growth.
r4	LOC_Os04g52970	Rgene homologs	http://www.k-state.edu/ksudgc/	+	AF032691	NBS-LRR disease resistance protein
Xa5	LOC_Os05g01710	Bacterial blight	Natural variation	+	10.1094/MPMI.2004.17.12.1348	Resistance to Xanthomonas oryzae pv. oryzae.
OsMT2b	LOC_Os05g02070	Blast	Mutant	+	10.1104/pp.103.036384	Resistance to Magnaporthe grisea and Xanthomonas oryzae. Hydrogen peroxide production.
XB3	LOC_Os05g02130	Bacterial blight	Knockdown	+	10.1105/tpc.106.046730	Resistance to Xanthomonas oryzae pv. oryzae.
lip19	LOC_Os05g03860	Miscellaneous	http://www.k-state.edu/ksudgc/	+	X57325	CPuORF3 - conserved peptide uORF-containing transcript
SAM	LOC_Os05g04510	Amino Acid Metabolism	http://www.k-state.edu/ksudgc/	+	Z26867	S-adenosylmethionine synthetase
OsACO5	LOC_Os05g05680	Blast	Knockdown	+	10.1104/pp.110.162412	Ethylene and Cyanide production. Resistance to blast fungus via restriction of fungal growth.
OsWRKY45	LOC_Os05g25770	Blast	Knockdown Overexpression	+	10.1104/pp.109.145623	Resistance to Xanthomonas oryzae pv. oryzae
d1	LOC_Os05g26890	Blast	Mutant	+	10.1073/pnas.192244099	Resistance to Magnaporthe grisea.
OsWRKY53	LOC_Os05g27730	Blast	Overexpression	+	10.1016/j.bbaexp.2007.04.006	Resistance to Magnaporthe grisea.
DEPG1	LOC_Os05g30220	Bacterial blight	Overexpression	+	10.1007/s11033-011-1122-6	Resistance to Xanthomonas oryzae pv. oryzicola.
Gns1	LOC_Os05g31140	Blast	Overexpression	+	10.1023/A:1020714426540	Resistance to Magnaporthe grisea. Lesion mimic.
r1	LOC_Os05g41290	Rgene homologs	http://www.k-state.edu/ksudgc/	+	AF032688	disease resistance RPP13-like protein 1
r13	LOC_Os05g41310	Rgene homologs	http://www.k-state.edu/ksudgc/	+	AF032700	disease resistance protein RGA2
OsSYP71	LOC_Os05g48020	Blast	Overexpression	+	10.1016/j.gene.2012.05.011	Resistance to Magnaporthe grisea. Oxidative stress tolerance.
HDT701	LOC_Os05g51830	Blast	Knockdown Overexpression	+	10.1105/tpc.112.101972	Resistance to Magnaporthe oryzae and Xanthomonas oryzae pv oryzae.
osbbi1	LOC_Os06g03580	Blast	Mutant	+	10.1038/cr.2011.4	Resistance to Magnaporthe oryzae. Cell wall defense.
LYP6	LOC_Os06g10660	Blast	Knockdown Overexpression	+	10.1105/tpc.112.102475	Resistance to Magnaporthe oryzae and Xanthomonas oryzae. Peptidoglycan and Chitin-induced defense response.
Pi2	LOC_Os06g17900	Blast	Natural variation	+	10.1094/MPMI-19-1216	Resistance to Magnaporthe grisea.
Pi25	LOC_Os06g22460	Blast	Natural variation	+	10.1016/j.jgg.2011.03.010	Resistance to Magnaporthe oryzae.
Pi-d2	LOC_Os06g29810	Blast	Natural variation	+	10.1111/j.1365-313X.2006.02739.x	Resistance to Magnaporthe grisea.
Xa27	LOC_Os06g39760	Bacterial blight	Natural variation	+	10.1038/nature03630	Resistance to Xanthomonas oryzae pv. oryzae.
Phospholipase-D2	LOC_Os06g40190	Lipid Metabolism	http://www.k-state.edu/ksudgc/	+	AB001919	phospholipase D
OsWRKY28	LOC_Os06g44010	Bacterial blight	Overexpression	+	10.1007/s12284-010-9039-6	Resistance to Xanthomonas oryzae pv. oryzae.
YK1	LOC_Os06g44180	Bacterial blight	Overexpression	+	10.1023/A:1019275218830	Resistance to Magnaporthe grise. Salinity
RNA-recognition	LOC_Os07g03240	Blast-Induced	http://www.k-state.edu/ksudgc/	+	BF889448	RNA recognition motif containing protein
OsSWAP70B	LOC_Os07g04550	Blast	Knockdown	+	10.1111/j.1365-313X.2011.04874.x	Chitin elicitor-induced defense response. ROS production.
spl5	LOC_Os07g10390	Blast	Mutant	+	10.1007/s11032-011-9677-4	Lesion mimic. Resistance to Magnaporthe grisea and Xanthomonas campestris pv. oryzae.
OsNramp	LOC_Os07g15460	Miscellaneous	http://www.k-state.edu/ksudgc/	+	L41217	metal transporter Nramp6
oscbt	LOC_Os07g30774	Blast	Mutant	+	10.1007/s10059-009-0081-4	Resistance to Xanthomonas oryzae and Magnaporthe grisea.
r7	LOC_Os07g31800	Rgene homologs	http://www.k-state.edu/ksudgc/	+	AF032694	NB-ARC domain containing protein
OsDR8	LOC_Os07g34570	Blast	Knockdown	+	10.1007/s11103-005-4770-x	Thiamine mediated resistance to Xanthomonas oryzae and Magnaporthe grisea.
GH3-8	LOC_Os07g40290	Bacterial blight	Overexpression	+	10.1105/tpc.107.055657	Resistance to Xanthomonas oryzae pv. oryzae independent of JA and SA.
pyruvate dehydrogenase kinase	LOC_Os07g44330	Blast-Induced	http://www.k-state.edu/ksudgc/	+	BF889446	kinase
POX8.1	LOC_Os07g48010	Phenylpropanoid Pathway	http://www.k-state.edu/ksudgc/	+	AF014468	peroxidase precursor
POX22.3	LOC_Os07g48020	Phenylpropanoid Pathway	http://www.k-state.edu/ksudgc/	+	AF014467	peroxidase precursor
POX5.1	LOC_Os07g48040	Phenylpropanoid Pathway	http://www.k-state.edu/ksudgc/	+	AF014469	peroxidase precursor
rtGA2.1	LOC_Os07g48820	Bacterial blight	Knockdown	+	10.1111/j.1365-313X.2005.02457.x	Resistance to Xanthomonas oryzae pv. oryzae. Growth retardation.
OsFAD8	LOC_Os07g49310	Blast	Knockdown	+	10.1093/pcp/pcm107	Resistance to Magnaporthe grisea.
SD	LOC_Os08g02640	Miscellaneous	http://www.k-state.edu/ksudgc/	+	D10414	succinate dehydrogenase iron-sulfur subunit 2
OsDR10	LOC_Os08g05960	Bacterial blight	Knockdown	+	10.1371/journal.pone.0004603	Resistance to Xanthomonas oryzae pv. oryzae
MYB	LOC_Os08g06110	Blast-Induced	http://www.k-state.edu/ksudgc/	+	BF889434	MYB family transcription factor
OsLSD1	LOC_Os08g06280	Blast	Knockdown Overexpression	+	10.1094/MPMI-18-0375	Lesion mimic. Resistance to Magnaporthe grisea.
OsGLP8-3	LOC_Os08g08970	Blast	Knockdown	+	10.1104/pp.108.128348	Resistance to Magnaporthe oryzae and Rhizoctonia solani.
OsGLP8-6	LOC_Os08g09000	Blast disease	Expression analysis	+	10.1007/s12284-010-9038-7	Germin-like protein
OsGLP8-7	LOC_Os08g09010	Blast disease	Expression analysis	+	10.1104/pp.108.128348	Germin-like protein
OsGLP8-9	LOC_Os08g09040	Blast disease	Expression analysis	+	10.1104/pp.108.128348	Germin-like protein
OsGLP8-11	LOC_Os08g09080	Blast disease	Expression analysis	+	10.1104/pp.108.128348	Germin-like protein
OsGLP1	LOC_Os08g35760	Blast	Knockdown Overexpression	+	10.1016/j.bbrc.2010.02.142	Blast resistance. Semi-dwarf.
WRKY30	LOC_Os08g38990	Blast	Overexpression	+	10.1007/s00425-012-1668-0	Resistance to Magnaporthe grisea and Rhizoctonia solani. Regulation of JA level.
Os8N3	LOC_Os08g42350	Bacterial blight	Knockdown	+	10.1073/pnas.0604088103	Resistance to Xanthomonas oryzae pv. oryzae.
OsCERK1	LOC_Os08g42580	Blast	Knockdown	+	10.1111/j.1365-313X.2010.04324.x	Chitin-induced defense response.
r15	LOC_Os09g14010	Rgene homologs	http://www.k-state.edu/ksudgc/	+	AF032702	disease resistance protein RPS2
r16	LOC_Os09g14490	Rgene homologs	http://www.k-state.edu/ksudgc/	+	AF032703	TIR-NBS type disease resistance protein
Pi5-1	LOC_Os09g15840	Blast	Natural variation	+	10.1534/genetics.108.099226	Resistance to Magnaporthe oryzae.
r14	LOC_Os09g20040	Rgene homologs	http://www.k-state.edu/ksudgc/	+	AF032701	resistance-like protein I2GA-SH194-2
OsWRKY76	LOC_Os09g25060	Bacterial blight	Overexpression	+	10.1007/s12284-010-9039-6	Resistance to Xanthomonas oryzae pv. oryzae.
OsWRKY62	LOC_Os09g25070	Bacterial blight	Overexpression	+	10.1093/mp/ssn024	Resistance to Xanthomonas oryzae pv. oryzae.
LYP4	LOC_Os09g27890	Blast	Knockdown Overexpression	+	10.1105/tpc.112.102475	Resistance to Magnaporthe oryzae and Xanthomonas oryzae. Peptidoglycan and Chitin-induced defense response.
OsTFX1	LOC_Os09g29820	Bacterial blight	Overexpression	+	10.1073/pnas.0701742104	Resistance to Xanthomonas oryzae pv. oryzae.
XB25	LOC_Os09g33810	Bacterial Blight	Knockdown	+	10.1111/tpj.12076	XA21 binding protein 25 (XB25) belongs to the plant-specific ankyrin repeat (PANK) family
OsSGT1	LOC_Os09g34250	Blast	Knockdown	+	10.1111/j.1365-313X.2008.03697.x	Probenazole dependent blast resistance.
BSR1	LOC_Os09g36320	Blast	Overexpression	+	10.1111/j.1467-7652.2010.00568.x	Bacterial blight and blast resistance.
OsAT1/Spl18	LOC_Os10g11980	Blast	Mutant	+	10.1007/s11103-006-9130-y	Spotted leaf. Resistance to Magnaporthe grisea and Xanthomonas oryzae pv oryzae.
r6	LOC_Os10g21400	Rgene homologs	http://www.k-state.edu/ksudgc/	+	AF032693	disease resistance protein RPM1
NAD	LOC_Os10g28200	Blast-Induced	http://www.k-state.edu/ksudgc/	+	BF889452	NAD dependent epimerase/dehydratase family protein
OsLCBK1	LOC_Os10g37280	Blast disease	Overexpression	+	10.1007/s11033-012-2040-y	long-chain base kinase
OsPLDbeta1	LOC_Os10g38060	Blast	Knockdown	+	10.1104/pp.108.131979	Resistance to Pyricularia grisea and Xanthonomas oryzae pv oryzae.
Glutathione-S-transferase	LOC_Os10g38360	Blast-Induced	http://www.k-state.edu/ksudgc/	+	BF889435	glutathione S-transferase
OsMPK6	LOC_Os10g38950	Bacterial blight	Mutant	+	10.1007/s00425-007-0541-z	Resistance to Xanthomonas oryzae pv. oryzae.
Rir1b	LOC_Os10g41980	Blast	Overexpression	+	10.1023/A:1006423232753	Resistance to Magnaporthe grisea.
OsWRKY89	LOC_Os11g02520	Blast	Knockdown Overexpression	+	10.1007/s11103-007-9244-x	Blast
ONAC122	LOC_Os11g03300	Blast disease	Expression Analysis	+	10.1007/s11103-012-9981-3	NAC (NAM/ATAF/CUC) transcription factor
Pia-RGA4	LOC_Os11g11790	Blast	Natural variation	+	10.1111/j.1365-313X.2011.04502.x	Resistance to Magnaporthe oryzae carrying AVR-Pia
Pia-RGA5	LOC_Os11g11810	Blast	Natural variation	+	10.1111/j.1365-313X.2011.04502.x	Resistance to Magnaporthe oryzae carrying AVR-Pia
nls1-1D	LOC_Os11g14380	Bacterial blight	Mutant	+	10.1111/j.1365-313X.2011.04557.x	Bacterial blight resistance. Hydrogen peroxide and salicylic acid accumulation.
r11	LOC_Os11g29920	Rgene homologs	http://www.k-state.edu/ksudgc/	+	AF032698	NB-ARC domain containing protein
r12	LOC_Os11g30050	Rgene homologs	http://www.k-state.edu/ksudgc/	+	AF032699	NBS-LRR (NB-ARC domain)
Chalcone synthase	LOC_Os11g32650	Phenylpropanoid Pathway	http://www.k-state.edu/ksudgc/	+	AB000801	chalcone synthase
Xa21	LOC_Os11g35500	Bacterial blight	Natural variation	+	10.1126/science.270.5243.1804	Bacterial blight resistance.
Pb1	LOC_Os11g38580	Blast	Natural variation	+	10.1111/j.1365-313X.2010.04348.x	Blast resistance.
r5	LOC_Os11g40780	Rgene homologs	http://www.k-state.edu/ksudgc/	+	AF032692	disease resistance protein
Pi54	LOC_Os11g42010	Blast disease	Complementation	+	10.1007/s13562-010-0026-1	NBS-LRR
r10	LOC_Os11g44960	Rgene homologs	http://www.k-state.edu/ksudgc/	+	AF032697	NBS-LRR disease resistance protein
r2	LOC_Os11g45180	Rgene homologs	http://www.k-state.edu/ksudgc/	+	AF032689	NBS-LRR disease resistance protein
Pik1	LOC_Os11g46070	Blast	Natural variation	+	10.1111/j.1469-8137.2010.03462.x	Blast resistance.
Pik2	LOC_Os11g46080	Blast	Natural variation	+	10.1111/j.1469-8137.2010.03462.x	Blast resistance.
Pikm	LOC_Os11g46200	Blast	Natural variation	+	10.1534/genetics.108.095034	Blast resistance.
Pik-p	LOC_Os11g46210	Blast	Natural variation	+	10.1007/s00122-010-1506-3	Blast resistance.
Metallothionein-like	LOC_Os11g47809	Blast-Induced	http://www.k-state.edu/ksudgc/	+	BF889443	metallothionein
Pi54	LOC_Os11g47970	Bacterial Blight	Expression analysis	+	10.1093/abbs/gmt029	ATPase
ONAC131	LOC_Os12g03040	Blast disease	Expression Analysis	+	10.1007/s11103-012-9981-3	NAC (NAM/ATAF/CUC) transcription factor
Pi-ta	LOC_Os12g18360	Blast	Natural variation	+	10.1105/tpc.12.11.2033	Resistance to Magnaporthe grisea.
PBZ1	LOC_Os12g36880	Blast-Induced	http://www.k-state.edu/ksudgc/	+	BF889432	pathogenesis-related Bet v I family protein
spl11	LOC_Os12g38210	Blast	Mutant	+	10.1105/tpc.104.025171	Spotted leaf. Bacterial blight and blast resistance.
Glycine-rich-binder	LOC_Os12g43600	Blast-Induced	http://www.k-state.edu/ksudgc/	+	BF889439	RNA recognition motif containing protein
