# Supplementary material for: Shared cis-regulatory architecture identified across defense response genes is associated with broad-spectrum quantitative resistance in rice
Source: Sci Rep. 2019 Feb 7;9:1536. doi: 10.1038/s41598-018-38195-x (PMC6367480; doi:10.1038/s41598-018-38195-x)
Supplement: Supplementary file 7 — Table S6 [file 41598_2018_38195_MOESM7_ESM.xlsx]

## Sheet: full_ranked_DRtable
Table S6. Co-expression clusters FA-DR gene enrichment tests. Each co-expressed gene cluster is labelled as a unique color name. The P-values given are a result of a Fisher Exact test based on the comparison of the number of FA-DR genes within the respective cluster or the rest of the genome. Only clusters with at least one FA-DR gene were tested. P-value correction was done using Benjamini-Hochb…
ModuleColor	P-value	Ranking	BH adjustment	m=36,Q=0.05
greenyellow	0.00136145	1	0.00138889	LOC_Os03g04110,LOC_Os08g42580,LOC_Os10g38060,LOC_Os03g06410,LOC_Os04g38480,LOC_Os03g60650,LOC_Os10g38950,LOC_Os12g43600
skyblue3	0.00987512	2	0.00277778	LOC_Os12g38210,LOC_Os06g29810,LOC_Os07g48820,LOC_Os11g47809
darkgrey	0.0312817	3	0.00416667	LOC_Os11g46200,LOC_Os11g47970,LOC_Os08g06110,LOC_Os10g28200
blue	0.0736483	4	0.00555556	LOC_Os07g49310,LOC_Os08g06280,LOC_Os01g69080,LOC_Os03g54084,LOC_Os06g10660,LOC_Os09g27890,LOC_Os05g30220,LOC_Os03g38330
midnightblue	0.106524	5	0.00694444	LOC_Os01g54600,LOC_Os05g03860,LOC_Os01g22900,LOC_Os07g03240
darkorange	0.110438	6	0.00833333	LOC_Os03g46340,LOC_Os06g44180,LOC_Os02g54160
white	0.110438	6	0.00833333	LOC_Os02g33180,LOC_Os11g11790,LOC_Os03g49500
thistle1	0.118331	7	0.00972222	LOC_Os01g50770,LOC_Os09g33810
plum1	0.194079	8	0.0111111	LOC_Os09g14490,LOC_Os01g07760
lightyellow	0.204312	9	0.0125	LOC_Os04g41160,LOC_Os05g01710,LOC_Os07g44330
sienna3	0.20627	10	0.0138889	LOC_Os04g32620,LOC_Os06g40190
grey60	0.236478	11	0.0152778	LOC_Os02g02840,LOC_Os02g36974,LOC_Os03g04310
paleturquoise	0.259826	12	0.0166667	LOC_Os04g47300,LOC_Os01g45274
mediumorchid	0.2613	13	0.0180556	LOC_Os01g68770
tan	0.353588	14	0.0194444	LOC_Os09g36320,LOC_Os05g04510,LOC_Os02g07260
darkseagreen4	0.365372	15	0.0208333	LOC_Os10g37280
purple	0.374985	16	0.0222222	LOC_Os01g65230,LOC_Os07g30774,LOC_Os04g45800
pink	0.427808	17	0.0236111	LOC_Os01g39860,LOC_Os01g12900,LOC_Os03g46770
palevioletred3	0.442501	18	0.025	LOC_Os06g39760
darkslateblue	0.458	19	0.0263889	LOC_Os03g12730
bisque4	0.46408	20	0.0277778	LOC_Os02g02410
floralwhite	0.487734	21	0.0291667	LOC_Os08g02640
lightgreen	0.501666	22	0.0305556	LOC_Os04g32850,LOC_Os11g14380
orangered4	0.550144	23	0.0319444	LOC_Os03g51030
mediumpurple3	0.550144	23	0.0319444	LOC_Os03g32314
cyan	0.574233	24	0.0333333	LOC_Os07g04550,LOC_Os04g52970
darkmagenta	0.574878	25	0.0347222	LOC_Os08g38990
salmon	0.605322	26	0.0361111	LOC_Os11g11810,LOC_Os12g18360
steelblue	0.639259	27	0.0375	LOC_Os05g02070
skyblue	0.670552	28	0.0388889	LOC_Os05g51830
black	0.709149	29	0.0402778	LOC_Os11g46210,LOC_Os07g15460
green	0.779307	30	0.0416667	LOC_Os01g55940,LOC_Os07g10390
magenta	0.903627	31	0.0430556	LOC_Os01g05620
red	0.931443	32	0.0444444	LOC_Os03g19590
brown	0.979114	33	0.0458333	LOC_Os01g68860
turquoise	0.992254	34	0.0472222	LOC_Os01g49290
