# Supplementary material for: Shared cis-regulatory architecture identified across defense response genes is associated with broad-spectrum quantitative resistance in rice
Source: Sci Rep. 2019 Feb 7;9:1536. doi: 10.1038/s41598-018-38195-x (PMC6367480; doi:10.1038/s41598-018-38195-x)
Supplement: Supplementary file 8 — Table S7 [file 41598_2018_38195_MOESM8_ESM.xlsx]

## Sheet: full_ranked_table
Table S7. Co-expression clusters DR-GO term enrichment tests. Each co-expressed gene cluster is labelled as a unique color name. The P-values given are a result of a Fisher Exact test on each DR-GO term, counting the genes labelled with the respective DR-GO term within each respective cluster or the rest of the genome. DR-GO terms were only tested on the clusters that contained at least one gene …
ModuleColor	DR-GO #	P-value	Ranking	BH adjustment	m=1476,Q=0.05
greenyellow	16301	1.0579e-29	1	3.38753e-05
greenyellow	6464	5.16512e-25	2	6.77507e-05
turquoise	3723	5.48859e-20	3	0.000101626
skyblue	3723	9.90703e-10	4	0.000135501
greenyellow	7165	7.20924e-09	5	0.000169377
palevioletred3	6810	8.17355e-08	6	0.000203252
greenyellow	166	1.61654e-07	7	0.000237127
turquoise	3676	1.03628e-06	8	0.000271003
plum1	6950	1.21179e-05	9	0.000304878
darkorange2	5777	1.38154e-05	10	0.000338753
darkgreen	6810	1.58324e-05	11	0.000372629
orange	3700	3.63892e-05	12	0.000406504
skyblue	166	6.25756e-05	13	0.000440379
purple	6464	8.15213e-05	14	0.000474255
greenyellow	4871	8.59453e-05	15	0.00050813
plum1	16301	0.000180463	16	0.000542005
coral1	16787	0.000200084	17	0.000575881
brown	6810	0.000218956	18	0.000609756
bisque4	6810	0.000311457	19	0.000643631
lightyellow	3700	0.000311492	20	0.000677507
purple	3677	0.000327638	21	0.000711382
turquoise	166	0.000345736	22	0.000745257
tan	6810	0.000422779	23	0.000779133
violet	3700	0.000462098	24	0.000813008
blue	3723	0.000588563	25	0.000846883
greenyellow	5102	0.000720407	26	0.000880759
midnightblue	7165	0.000756617	27	0.000914634
brown	9628	0.000884341	28	0.000948509
floralwhite	30234	0.00111967	29	0.000982385
saddlebrown	3700	0.00120111	30	0.00101626
lightyellow	5777	0.00149136	31	0.00105014
royalblue	4872	0.00168038	32	0.00108401
lightyellow	7165	0.00174888	33	0.00111789
brown4	19748	0.00180408	34	0.00115176
brown	3700	0.00192767	35	0.00118564
magenta	3700	0.00207169	36	0.00121951
darkorange2	9991	0.00208722	37	0.00125339
brown	4871	0.0020991	38	0.00128726
grey60	19748	0.00245462	39	0.00132114
midnightblue	8219	0.00273504	40	0.00135501
magenta	19748	0.00279244	41	0.00138889
thistle2	6810	0.00298292	42	0.00142276
sienna3	5777	0.00335806	43	0.00145664
grey60	16740	0.003507	44	0.00149051
palevioletred3	30234	0.00357243	45	0.00152439
turquoise	40029	0.00358677	46	0.00155827
tan	19748	0.00418215	47	0.00159214
skyblue3	16301	0.00438648	48	0.00162602
tan	6950	0.00447541	49	0.00165989
purple	9719	0.00488673	50	0.00169377
plum1	8219	0.00495242	51	0.00172764
darkgrey	30234	0.00503624	52	0.00176152
tan	16301	0.00504851	53	0.00179539
lightyellow	9719	0.00541776	54	0.00182927
black	7165	0.00638114	55	0.00186314
darkgrey	3700	0.00649434	56	0.00189702
skyblue3	6464	0.00677539	57	0.00193089
darkorange2	6950	0.00690722	58	0.00196477
darkturquoise	3676	0.00706849	59	0.00199864
paleturquoise	5777	0.00722854	60	0.00203252
skyblue3	19748	0.00757034	61	0.0020664
midnightblue	9719	0.00843811	62	0.00210027
lavenderblush3	4871	0.00904236	63	0.00213415
plum1	5764	0.009872	64	0.00216802
steelblue	3700	0.0102962	65	0.0022019
darkturquoise	40029	0.0102982	66	0.00223577
royalblue	7154	0.0107419	67	0.00226965
midnightblue	3700	0.0107953	68	0.00230352
salmon	7267	0.0108116	69	0.0023374
royalblue	4871	0.0108996	70	0.00237127
darkgrey	19748	0.0113417	71	0.00240515
orangered4	5777	0.0119269	72	0.00243902
skyblue3	7165	0.0120059	73	0.0024729
greenyellow	9607	0.0125632	74	0.00250678
midnightblue	4871	0.0127457	75	0.00254065
lightyellow	16740	0.012794	76	0.00257453
maroon	45182	0.0128943	77	0.0026084
greenyellow	4872	0.0129346	78	0.00264228
royalblue	6950	0.0129972	79	0.00267615
thistle1	6810	0.0133004	80	0.00271003
midnightblue	16301	0.0137366	81	0.0027439
darkgrey	9628	0.0139768	82	0.00277778
lightcyan	3677	0.0139806	83	0.00281165
royalblue	9991	0.0148905	84	0.00284553
darkmagenta	6464	0.0149933	85	0.0028794
purple	3700	0.0153814	86	0.00291328
darkgrey	5777	0.0168775	87	0.00294715
purple	3676	0.0170297	88	0.00298103
lightyellow	6810	0.0172461	89	0.00301491
lightyellow	6464	0.0179639	90	0.00304878
midnightblue	6950	0.0182387	91	0.00308266
darkorange2	7165	0.0194712	92	0.00311653
orange	3677	0.0204866	93	0.00315041
bisque4	6950	0.0207835	94	0.00318428
darkgrey	6950	0.0223237	95	0.00321816
blue	9628	0.0236665	96	0.00325203
greenyellow	8219	0.0243321	97	0.00328591
white	9991	0.0245947	98	0.00331978
lightyellow	16787	0.0254205	99	0.00335366
lightyellow	9605	0.027078	100	0.00338753
yellow	3723	0.0272801	101	0.00342141
magenta	9719	0.0274401	102	0.00345528
midnightblue	6464	0.0286733	103	0.00348916
darkolivegreen	9719	0.0289131	104	0.00352304
darkslateblue	7610	0.0293583	105	0.00355691
orange	6464	0.0298957	106	0.00359079
skyblue2	16301	0.0305384	107	0.00362466
plum1	5102	0.0309388	108	0.00365854
yellow	3676	0.0330855	109	0.00369241
violet	9605	0.033203	110	0.00372629
black	3677	0.0341236	111	0.00376016
midnightblue	9607	0.0349854	112	0.00379404
darkorange2	8219	0.0353032	113	0.00382791
purple	5777	0.0353789	114	0.00386179
pink	3676	0.0357943	115	0.00389566
tan	9628	0.0362557	116	0.00392954
darkgrey	9719	0.039055	117	0.00396341
lightgreen	3700	0.0398433	118	0.00399729
brown	16740	0.0404411	119	0.00403117
antiquewhite4	40029	0.0411916	120	0.00406504
lavenderblush3	3700	0.0421686	121	0.00409892
red	9605	0.0428976	122	0.00413279
paleturquoise	8219	0.043425	123	0.00416667
ivory	3700	0.0451719	124	0.00420054
lavenderblush3	16740	0.0455178	125	0.00423442
darkgreen	40029	0.0460032	126	0.00426829
skyblue	3682	0.0471186	127	0.00430217
maroon	6464	0.0473582	128	0.00433604
sienna3	9719	0.0478118	129	0.00436992
skyblue3	6810	0.0478415	130	0.00440379
plum1	166	0.0483225	131	0.00443767
salmon	45182	0.048819	132	0.00447154
brown4	7154	0.0495473	133	0.00450542
darkorange	9607	0.0495827	134	0.0045393
bisque4	9607	0.0497337	135	0.00457317
plum1	6464	0.0499713	136	0.00460705
brown	16787	0.0502619	137	0.00464092
brown	4872	0.0530843	138	0.0046748
lightyellow	16301	0.0544756	139	0.00470867
purple	16301	0.0547975	140	0.00474255
darkseagreen4	6464	0.0555076	141	0.00477642
skyblue2	6464	0.0555759	142	0.0048103
lightsteelblue1	166	0.0574001	143	0.00484417
darkorange2	6464	0.0578279	144	0.00487805
lightcyan	7267	0.0582685	145	0.00491192
brown4	9991	0.0589263	146	0.0049458
blue	16740	0.0590235	147	0.00497967
white	6464	0.0596922	148	0.00501355
black	166	0.0597115	149	0.00504743
floralwhite	3700	0.0609281	150	0.0050813
coral1	9607	0.0619492	151	0.00511518
steelblue	3723	0.0627974	152	0.00514905
antiquewhite4	3723	0.0642556	153	0.00518293
darkred	3682	0.0644341	154	0.0052168
skyblue3	166	0.0645179	155	0.00525068
lavenderblush3	8219	0.0646877	156	0.00528455
brown	9719	0.0647348	157	0.00531843
darkgreen	16740	0.0659889	158	0.0053523
lightcyan1	6810	0.0661972	159	0.00538618
yellow	30234	0.0662059	160	0.00542005
floralwhite	6810	0.0668868	161	0.00545393
ivory	9838	0.0671301	162	0.0054878
white	7154	0.0673279	163	0.00552168
mediumpurple3	8219	0.0684298	164	0.00555556
royalblue	19748	0.0696943	165	0.00558943
tan	5777	0.072103	166	0.00562331
paleturquoise	16301	0.0727509	167	0.00565718
brown4	6950	0.0734193	168	0.00569106
plum2	7165	0.0742347	169	0.00572493
purple	9605	0.0759699	170	0.00575881
green	40029	0.0760955	171	0.00579268
lightpink4	6810	0.0772806	172	0.00582656
tan	30234	0.0786831	173	0.00586043
cyan	16740	0.0791737	174	0.00589431
sienna3	9838	0.079363	175	0.00592818
lightcyan	30234	0.0798245	176	0.00596206
skyblue2	9719	0.0803937	177	0.00599593
green	3676	0.0805024	178	0.00602981
brown	3677	0.080517	179	0.00606369
lightcyan	7610	0.0805174	180	0.00609756
purple	9628	0.0807952	181	0.00613144
darkred	30234	0.0816197	182	0.00616531
darkorange2	9719	0.0820172	183	0.00619919
skyblue3	9607	0.0826901	184	0.00623306
skyblue	16740	0.083393	185	0.00626694
tan	6464	0.0856989	186	0.00630081
lightgreen	3677	0.0878584	187	0.00633469
thistle2	30234	0.0879521	188	0.00636856
ivory	9607	0.0880763	189	0.00640244
steelblue	40029	0.0899349	190	0.00643631
darkolivegreen	9838	0.0899515	191	0.00647019
brown4	9628	0.0915299	192	0.00650407
plum2	30234	0.0917566	193	0.00653794
coral1	3700	0.0923293	194	0.00657182
cyan	3723	0.0923403	195	0.00660569
mediumorchid	16787	0.0934498	196	0.00663957
royalblue	5777	0.0955628	197	0.00667344
bisque4	30234	0.0956287	198	0.00670732
darkorange	3677	0.0961837	199	0.00674119
magenta	7267	0.0981256	200	0.00677507
thistle1	9607	0.0995425	201	0.00680894
salmon	8219	0.0997112	202	0.00684282
bisque4	16740	0.100311	203	0.00687669
greenyellow	7610	0.100807	204	0.00691057
lightyellow	19748	0.101243	205	0.00694444
darkolivegreen	16301	0.10131	206	0.00697832
thistle2	4872	0.101372	207	0.0070122
antiquewhite4	16787	0.102184	208	0.00704607
saddlebrown	4871	0.1027	209	0.00707995
midnightblue	3677	0.104717	210	0.00711382
tan	9607	0.106208	211	0.0071477
sienna3	16740	0.106555	212	0.00718157
sienna3	3676	0.106688	213	0.00721545
floralwhite	16301	0.10834	214	0.00724932
darkslateblue	9607	0.109945	215	0.0072832
lightcyan	16787	0.110335	216	0.00731707
red	166	0.111055	217	0.00735095
lightgreen	5102	0.111145	218	0.00738482
darkred	8219	0.112052	219	0.0074187
floralwhite	7165	0.112449	220	0.00745257
darkorange2	4872	0.112633	221	0.00748645
lightcyan	5102	0.114233	222	0.00752033
orangered4	9605	0.114427	223	0.0075542
sienna3	3677	0.114502	224	0.00758808
black	7610	0.114559	225	0.00762195
plum2	8219	0.114569	226	0.00765583
blue	16787	0.114731	227	0.0076897
salmon4	9628	0.11586	228	0.00772358
lightyellow	3677	0.117845	229	0.00775745
thistle1	9719	0.118083	230	0.00779133
plum1	9605	0.11843	231	0.0078252
darkorange	7165	0.119341	232	0.00785908
blue	6950	0.119603	233	0.00789295
yellow	16740	0.119879	234	0.00792683
purple	7165	0.121145	235	0.0079607
thistle1	9628	0.121608	236	0.00799458
magenta	3677	0.121639	237	0.00802846
lightgreen	9605	0.123947	238	0.00806233
sienna3	3700	0.123951	239	0.00809621
midnightblue	5102	0.125531	240	0.00813008
palevioletred3	7267	0.126366	241	0.00816396
greenyellow	9719	0.126918	242	0.00819783
darkmagenta	3700	0.128312	243	0.00823171
floralwhite	6464	0.130348	244	0.00826558
lightyellow	4871	0.13105	245	0.00829946
black	4871	0.131131	246	0.00833333
darkorange	16301	0.131549	247	0.00836721
darkslateblue	9719	0.132488	248	0.00840108
tan	7165	0.133015	249	0.00843496
sienna3	16787	0.133156	250	0.00846883
red	7154	0.133527	251	0.00850271
purple	8219	0.133637	252	0.00853659
plum2	166	0.135283	253	0.00857046
purple	4872	0.135413	254	0.00860434
plum1	16740	0.14035	255	0.00863821
red	40029	0.142104	256	0.00867209
darkorange2	6810	0.142901	257	0.00870596
orangered4	3677	0.143732	258	0.00873984
greenyellow	6810	0.143798	259	0.00877371
greenyellow	6950	0.144453	260	0.00880759
royalblue	7165	0.145335	261	0.00884146
darkturquoise	166	0.147092	262	0.00887534
midnightblue	16787	0.147955	263	0.00890921
floralwhite	9607	0.148373	264	0.00894309
darkred	166	0.148555	265	0.00897696
lavenderblush3	5102	0.150118	266	0.00901084
lightpink4	9607	0.152349	267	0.00904472
skyblue	3676	0.152927	268	0.00907859
magenta	16740	0.153142	269	0.00911247
grey	3700	0.154005	270	0.00914634
red	3723	0.15468	271	0.00918022
darkorange2	16301	0.155208	272	0.00921409
brown	7165	0.155308	273	0.00924797
orangered4	4871	0.156184	274	0.00928184
steelblue	16787	0.156362	275	0.00931572
skyblue3	9719	0.157922	276	0.00934959
darkred	40029	0.159054	277	0.00938347
green	3723	0.160125	278	0.00941734
orangered4	4872	0.16043	279	0.00945122
navajowhite2	16787	0.161073	280	0.00948509
lightcyan1	8219	0.161568	281	0.00951897
plum2	16740	0.16244	282	0.00955285
brown4	16787	0.164298	283	0.00958672
cyan	9605	0.164733	284	0.0096206
black	16301	0.167276	285	0.00965447
thistle1	3723	0.167602	286	0.00968835
pink	4872	0.168273	287	0.00972222
red	9991	0.168959	288	0.0097561
palevioletred3	16787	0.169811	289	0.00978997
tan	166	0.170512	290	0.00982385
sienna3	9628	0.170827	291	0.00985772
coral2	3700	0.171454	292	0.0098916
green	6464	0.172092	293	0.00992547
darkseagreen4	9719	0.172215	294	0.00995935
darkred	3676	0.172434	295	0.00999322
darkorange2	9628	0.17306	296	0.0100271
lavenderblush3	6950	0.173307	297	0.010061
skyblue3	5777	0.174846	298	0.0100949
purple	4871	0.17566	299	0.0101287
plum2	3682	0.176203	300	0.0101626
sienna3	4872	0.176505	301	0.0101965
yellow	7154	0.177497	302	0.0102304
honeydew1	3676	0.177685	303	0.0102642
steelblue	3677	0.178172	304	0.0102981
antiquewhite4	3676	0.178247	305	0.010332
darkmagenta	4872	0.178308	306	0.0103659
navajowhite2	5102	0.178994	307	0.0103997
coral1	8219	0.179297	308	0.0104336
skyblue2	166	0.1801	309	0.0104675
palevioletred3	5102	0.18057	310	0.0105014
lightcyan1	19748	0.180817	311	0.0105352
sienna3	7165	0.180846	312	0.0105691
darkorange2	16787	0.181432	313	0.010603
salmon	9838	0.18147	314	0.0106369
lightsteelblue1	6810	0.182552	315	0.0106707
thistle2	5102	0.185281	316	0.0107046
lightyellow	8219	0.185617	317	0.0107385
lightcyan1	9607	0.187405	318	0.0107724
darkolivegreen	6464	0.188262	319	0.0108062
darkslateblue	5102	0.188407	320	0.0108401
darkseagreen4	6810	0.1893	321	0.010874
darkgreen	30234	0.189603	322	0.0109079
greenyellow	9838	0.191475	323	0.0109417
darkorange	6950	0.192017	324	0.0109756
brown4	5102	0.193074	325	0.0110095
purple	9838	0.194636	326	0.0110434
honeydew1	3723	0.194714	327	0.0110772
orangered4	3723	0.197132	328	0.0111111
sienna3	6810	0.197578	329	0.011145
coral2	6950	0.197768	330	0.0111789
saddlebrown	3677	0.198296	331	0.0112127
coral2	9605	0.198636	332	0.0112466
pink	3723	0.19971	333	0.0112805
darkgrey	8219	0.199991	334	0.0113144
cyan	19748	0.20004	335	0.0113482
salmon4	9991	0.201275	336	0.0113821
darkorange2	7154	0.204552	337	0.011416
steelblue	3676	0.204947	338	0.0114499
orangered4	6810	0.205525	339	0.0114837
cyan	6464	0.206882	340	0.0115176
floralwhite	3676	0.208165	341	0.0115515
grey60	9628	0.211548	342	0.0115854
plum1	9628	0.214101	343	0.0116192
grey	16740	0.214729	344	0.0116531
black	9838	0.216021	345	0.011687
violet	3677	0.217105	346	0.0117209
floralwhite	7154	0.218014	347	0.0117547
thistle2	3677	0.218766	348	0.0117886
lightyellow	9607	0.218766	349	0.0118225
thistle2	9607	0.218923	350	0.0118564
orange	16301	0.219422	351	0.0118902
darkseagreen4	166	0.219673	352	0.0119241
mediumorchid	9607	0.220433	353	0.011958
yellow	9991	0.220898	354	0.0119919
mediumpurple3	19748	0.221848	355	0.0120257
darkolivegreen	9628	0.222621	356	0.0120596
black	7154	0.223047	357	0.0120935
thistle2	6950	0.22455	358	0.0121274
green	3682	0.225181	359	0.0121612
orangered4	6950	0.225792	360	0.0121951
mediumpurple3	6950	0.225792	360	0.0121951
tan	8219	0.226661	361	0.012229
black	3700	0.227392	362	0.0122629
plum1	3682	0.227535	363	0.0122967
brown	16301	0.227868	364	0.0123306
lightpink4	4871	0.228081	365	0.0123645
brown	7154	0.228264	366	0.0123984
lightcyan1	16787	0.228382	367	0.0124322
green	30234	0.228647	368	0.0124661
darkolivegreen	5777	0.228936	369	0.0125
yellow	3682	0.230449	370	0.0125339
plum1	19748	0.23088	371	0.0125678
plum2	9628	0.231004	372	0.0126016
brown	6464	0.233973	373	0.0126355
sienna3	3723	0.236593	374	0.0126694
salmon	3677	0.238149	375	0.0127033
darkolivegreen	30234	0.238239	376	0.0127371
violet	30234	0.238239	376	0.0127371
honeydew1	9607	0.238708	377	0.012771
coral2	9719	0.239594	378	0.0128049
tan	16787	0.240379	379	0.0128388
paleturquoise	6810	0.240549	380	0.0128726
paleturquoise	4871	0.24166	381	0.0129065
floralwhite	9991	0.24192	382	0.0129404
lightcyan1	7154	0.242423	383	0.0129743
midnightblue	6810	0.242944	384	0.0130081
thistle2	7165	0.245307	385	0.013042
cyan	7154	0.245516	386	0.0130759
plum2	6950	0.245675	387	0.0131098
orangered4	3700	0.249437	388	0.0131436
thistle2	16740	0.249541	389	0.0131775
antiquewhite4	9719	0.249765	390	0.0132114
skyblue3	5102	0.250001	391	0.0132453
darkmagenta	19748	0.252203	392	0.0132791
red	3677	0.252332	393	0.013313
coral1	9605	0.252726	394	0.0133469
lavenderblush3	19748	0.253917	395	0.0133808
mediumpurple3	9607	0.254778	396	0.0134146
darkgreen	7267	0.259227	397	0.0134485
palevioletred3	166	0.260303	398	0.0134824
black	30234	0.263258	399	0.0135163
saddlebrown	7165	0.26371	400	0.0135501
violet	3682	0.264	401	0.013584
coral2	16740	0.265363	402	0.0136179
lightsteelblue1	9628	0.265782	403	0.0136518
lightcyan1	9991	0.268265	404	0.0136856
salmon	5777	0.269934	405	0.0137195
plum1	9607	0.270027	406	0.0137534
coral1	6464	0.270646	407	0.0137873
blue	9607	0.271365	408	0.0138211
lightsteelblue1	7154	0.272407	409	0.013855
royalblue	16301	0.272807	410	0.0138889
blue	7267	0.272921	411	0.0139228
darkslateblue	6810	0.273161	412	0.0139566
magenta	16787	0.273366	413	0.0139905
grey60	6950	0.274501	414	0.0140244
maroon	8219	0.274757	415	0.0140583
steelblue	3682	0.275783	416	0.0140921
salmon	7154	0.27789	417	0.014126
orange	9719	0.278161	418	0.0141599
darkturquoise	3723	0.279831	419	0.0141938
darkolivegreen	5102	0.281168	420	0.0142276
plum2	4871	0.28142	421	0.0142615
lightsteelblue1	6950	0.281804	422	0.0142954
darkred	19748	0.28226	423	0.0143293
darkseagreen4	9605	0.282848	424	0.0143631
brown	9991	0.284686	425	0.014397
grey60	16787	0.284873	426	0.0144309
cyan	9991	0.286811	427	0.0144648
lightcyan1	6464	0.288501	428	0.0144986
bisque4	5777	0.288534	429	0.0145325
palevioletred3	6950	0.288693	430	0.0145664
purple	9607	0.290634	431	0.0146003
skyblue2	3700	0.291442	432	0.0146341
thistle2	16787	0.292199	433	0.014668
royalblue	6464	0.2932	434	0.0147019
lightsteelblue1	9991	0.300448	435	0.0147358
skyblue3	6950	0.302135	436	0.0147696
skyblue3	7154	0.302363	437	0.0148035
royalblue	3700	0.304247	438	0.0148374
saddlebrown	6810	0.304654	439	0.0148713
lightsteelblue1	6464	0.304762	440	0.0149051
paleturquoise	6464	0.305039	441	0.014939
yellowgreen	7154	0.305079	442	0.0149729
sienna3	7154	0.305079	442	0.0149729
lightyellow	7267	0.305529	443	0.0150068
darkturquoise	6464	0.306752	444	0.0150407
darkmagenta	7154	0.307793	445	0.0150745
darkseagreen4	16787	0.308384	446	0.0151084
thistle1	3676	0.308919	447	0.0151423
skyblue2	7154	0.309006	448	0.0151762
lightyellow	9628	0.309449	449	0.01521
darkred	6464	0.309927	450	0.0152439
white	3682	0.310054	451	0.0152778
midnightblue	19748	0.31067	452	0.0153117
greenyellow	5777	0.310874	453	0.0153455
tan	16740	0.311562	454	0.0153794
thistle1	6950	0.312698	455	0.0154133
white	3676	0.313688	456	0.0154472
cyan	8219	0.314296	457	0.015481
orange	3682	0.314997	458	0.0155149
green	9719	0.318931	459	0.0155488
darkred	3723	0.320168	460	0.0155827
salmon	16787	0.32052	461	0.0156165
white	4871	0.322403	462	0.0156504
salmon	9991	0.322433	463	0.0156843
darkolivegreen	3677	0.322458	464	0.0157182
plum1	6810	0.322624	465	0.015752
thistle2	8219	0.322756	466	0.0157859
maroon	9605	0.323024	467	0.0158198
grey60	7267	0.325413	468	0.0158537
coral2	9628	0.325638	469	0.0158875
darkslateblue	3676	0.326945	470	0.0159214
grey60	4871	0.327619	471	0.0159553
skyblue2	9991	0.327742	472	0.0159892
paleturquoise	3676	0.328317	473	0.016023
darkred	6950	0.328816	474	0.0160569
navajowhite2	19748	0.330027	475	0.0160908
white	3677	0.330326	476	0.0161247
saddlebrown	16787	0.331842	477	0.0161585
skyblue3	9991	0.332407	478	0.0161924
mediumorchid	6950	0.332481	479	0.0162263
orange	4871	0.332921	480	0.0162602
darkorange	30234	0.33404	481	0.016294
yellowgreen	9991	0.335294	482	0.0163279
sienna3	9991	0.335294	482	0.0163279
saddlebrown	16301	0.335373	483	0.0163618
darkgrey	4871	0.335551	484	0.0163957
darkgreen	3682	0.33682	485	0.0164295
brown	3682	0.337181	486	0.0164634
lightsteelblue1	16301	0.337963	487	0.0164973
darkmagenta	9991	0.338178	488	0.0165312
bisque4	8219	0.338605	489	0.016565
salmon	3700	0.339178	490	0.0165989
lightsteelblue1	7165	0.33952	491	0.0166328
thistle2	3723	0.339754	492	0.0166667
darkolivegreen	3700	0.340155	493	0.0167005
black	8219	0.341639	494	0.0167344
thistle1	19748	0.342558	495	0.0167683
salmon4	6810	0.343073	496	0.0168022
plum2	16301	0.343843	497	0.016836
white	40029	0.344593	498	0.0168699
midnightblue	7267	0.344757	499	0.0169038
paleturquoise	16787	0.344962	500	0.0169377
ivory	5777	0.344994	501	0.0169715
thistle2	19748	0.346719	502	0.0170054
white	3723	0.348011	503	0.0170393
maroon	6810	0.348666	504	0.0170732
mediumorchid	9991	0.348802	505	0.017107
darkslateblue	6950	0.349579	506	0.0171409
lavenderblush3	4872	0.349854	507	0.0171748
darkslateblue	9628	0.352529	508	0.0172087
thistle1	9605	0.35303	509	0.0172425
orange	40029	0.353107	510	0.0172764
lightgreen	9628	0.353453	511	0.0173103
saddlebrown	9719	0.353664	512	0.0173442
ivory	30234	0.354406	513	0.017378
lavenderblush3	6810	0.354479	514	0.0174119
yellow	40029	0.354901	515	0.0174458
lightcyan	9605	0.354986	516	0.0174797
darkslateblue	19748	0.355016	517	0.0175136
plum2	19748	0.355016	517	0.0175136
darkred	16787	0.356327	518	0.0175474
blue	9838	0.357874	519	0.0175813
lightcyan1	30234	0.357952	520	0.0176152
green	4871	0.358427	521	0.0176491
thistle1	3700	0.359686	522	0.0176829
paleturquoise	3723	0.360464	523	0.0177168
darkslateblue	9605	0.360984	524	0.0177507
plum2	9605	0.360984	524	0.0177507
thistle1	6464	0.361375	525	0.0177846
violet	7154	0.361513	526	0.0178184
darkseagreen4	3676	0.363166	527	0.0178523
pink	16787	0.363522	528	0.0178862
cyan	7165	0.364092	529	0.0179201
salmon	3676	0.367445	530	0.0179539
red	3676	0.367554	531	0.0179878
darkseagreen4	16301	0.370269	532	0.0180217
salmon	166	0.370521	533	0.0180556
brown4	16301	0.371805	534	0.0180894
skyblue	3677	0.372483	535	0.0181233
ivory	9719	0.373757	536	0.0181572
lightgreen	16740	0.374419	537	0.0181911
purple	9991	0.374574	538	0.0182249
paleturquoise	7154	0.374724	539	0.0182588
darkorange2	19748	0.375588	540	0.0182927
lavenderblush3	7165	0.377835	541	0.0183266
red	9628	0.37816	542	0.0183604
darkseagreen4	40029	0.379334	543	0.0183943
darkgreen	5777	0.380096	544	0.0184282
palevioletred3	9607	0.38068	545	0.0184621
midnightblue	9605	0.381515	546	0.0184959
maroon	4872	0.382069	547	0.0185298
darkorange	9628	0.383108	548	0.0185637
skyblue2	5777	0.38314	549	0.0185976
salmon	6950	0.383577	550	0.0186314
lightyellow	6950	0.385051	551	0.0186653
darkseagreen4	3723	0.385759	552	0.0186992
honeydew1	40029	0.386621	553	0.0187331
darkslateblue	3700	0.386836	554	0.0187669
tan	9719	0.389247	555	0.0188008
midnightblue	30234	0.390619	556	0.0188347
tan	7267	0.390844	557	0.0188686
pink	5777	0.390847	558	0.0189024
darkgreen	166	0.391763	559	0.0189363
plum2	9719	0.392324	560	0.0189702
brown	6950	0.392613	561	0.0190041
lightyellow	3682	0.392894	562	0.0190379
lavenderblush3	40029	0.393824	563	0.0190718
violet	9991	0.394936	564	0.0191057
ivory	7165	0.398031	565	0.0191396
lightcyan1	3700	0.400874	566	0.0191734
lightcyan	16740	0.403964	567	0.0192073
plum1	16787	0.405558	568	0.0192412
lightcyan1	7165	0.405873	569	0.0192751
antiquewhite4	166	0.406481	570	0.0193089
plum1	4871	0.406699	571	0.0193428
orangered4	30234	0.40677	572	0.0193767
mediumpurple3	30234	0.40677	572	0.0193767
darkmagenta	9719	0.406901	573	0.0194106
darkgreen	3676	0.408639	574	0.0194444
paleturquoise	9991	0.408798	575	0.0194783
sienna3	6950	0.409685	576	0.0195122
palevioletred3	4872	0.409712	577	0.0195461
darkorange	6464	0.411025	578	0.0195799
lightyellow	4872	0.41179	579	0.0196138
blue	3682	0.412146	580	0.0196477
mediumorchid	30234	0.413153	581	0.0196816
coral2	30234	0.413153	581	0.0196816
brown4	3700	0.414025	582	0.0197154
thistle1	4872	0.415687	583	0.0197493
lightyellow	5102	0.41578	584	0.0197832
grey60	3682	0.416561	585	0.0198171
saddlebrown	9628	0.419443	586	0.0198509
lightcyan	3682	0.420767	587	0.0198848
skyblue3	4871	0.42336	588	0.0199187
midnightblue	7154	0.425182	589	0.0199526
darkorange	19748	0.426078	590	0.0199864
skyblue	7154	0.426382	591	0.0200203
violet	9628	0.427086	592	0.0200542
maroon	40029	0.428602	593	0.0200881
darkmagenta	5777	0.429958	594	0.020122
darkmagenta	4871	0.429958	594	0.020122
bisque4	4872	0.430366	595	0.0201558
darkolivegreen	7165	0.430683	596	0.0201897
darkgrey	7165	0.430786	597	0.0202236
plum2	16787	0.432508	598	0.0202575
darkmagenta	7165	0.433865	599	0.0202913
darkmagenta	3677	0.434148	600	0.0203252
brown4	9607	0.434972	601	0.0203591
ivory	3676	0.435037	602	0.020393
paleturquoise	9719	0.435324	603	0.0204268
coral1	7165	0.437029	604	0.0204607
sienna3	16301	0.437155	605	0.0204946
sienna3	30234	0.437211	606	0.0205285
skyblue2	19748	0.437947	607	0.0205623
lightcyan1	16740	0.440163	608	0.0205962
lightcyan1	3676	0.440944	609	0.0206301
black	6464	0.441019	610	0.020664
mediumpurple3	6464	0.441223	611	0.0206978
palevioletred3	9628	0.443247	612	0.0207317
mediumorchid	8219	0.445015	613	0.0207656
coral2	8219	0.445015	613	0.0207656
skyblue2	9607	0.445411	614	0.0207995
lightgreen	6810	0.445744	615	0.0208333
lightsteelblue1	16787	0.446027	616	0.0208672
darkorange2	9607	0.448358	617	0.0209011
cyan	16787	0.448722	618	0.020935
grey60	4872	0.449874	619	0.0209688
darkgrey	6810	0.452937	620	0.0210027
orangered4	166	0.452957	621	0.0210366
royalblue	16740	0.45422	622	0.0210705
grey	16301	0.454374	623	0.0211043
purple	6950	0.454443	624	0.0211382
navajowhite2	40029	0.454998	625	0.0211721
lightpink4	3676	0.455568	626	0.021206
orangered4	8219	0.456354	627	0.0212398
coral1	6810	0.45753	628	0.0212737
red	16787	0.457864	629	0.0213076
midnightblue	166	0.457936	630	0.0213415
bisque4	16787	0.458196	631	0.0213753
palevioletred3	40029	0.458212	632	0.0214092
salmon	7165	0.458429	633	0.0214431
pink	40029	0.458472	634	0.021477
honeydew1	7154	0.458965	635	0.0215108
darkturquoise	3700	0.45957	636	0.0215447
black	9991	0.4599	637	0.0215786
lightyellow	3676	0.460344	638	0.0216125
skyblue3	16787	0.460799	639	0.0216463
floralwhite	3677	0.461042	640	0.0216802
bisque4	166	0.46133	641	0.0217141
red	7267	0.461863	642	0.021748
skyblue	9991	0.462626	643	0.0217818
yellowgreen	9605	0.462742	644	0.0218157
sienna3	9605	0.462742	644	0.0218157
mediumorchid	19748	0.463311	645	0.0218496
ivory	3723	0.463823	646	0.0218835
thistle1	40029	0.464583	647	0.0219173
honeydew1	3677	0.464858	648	0.0219512
darkgrey	7154	0.466098	649	0.0219851
coral1	6950	0.466341	650	0.022019
skyblue2	9628	0.466542	651	0.0220528
lavenderblush3	7154	0.466937	652	0.0220867
thistle1	16301	0.467147	653	0.0221206
magenta	9607	0.467476	654	0.0221545
antiquewhite4	19748	0.469472	655	0.0221883
skyblue2	6810	0.471177	656	0.0222222
midnightblue	9991	0.471274	657	0.0222561
green	4872	0.471546	658	0.02229
black	16740	0.471849	659	0.0223238
maroon	7165	0.472059	660	0.0223577
lavenderblush3	6464	0.47239	661	0.0223916
brown	5777	0.4724	662	0.0224255
lightsteelblue1	19748	0.473788	663	0.0224593
darkslateblue	40029	0.474001	664	0.0224932
black	9719	0.474986	665	0.0225271
white	166	0.475112	666	0.022561
thistle2	9628	0.47543	667	0.0225949
lightsteelblue1	3677	0.475528	668	0.0226287
coral2	7165	0.47582	669	0.0226626
thistle2	16301	0.477072	670	0.0226965
lightcyan1	4872	0.477604	671	0.0227304
salmon	3682	0.47858	672	0.0227642
darkolivegreen	3676	0.480356	673	0.0227981
violet	3676	0.480356	673	0.0227981
darkmagenta	9607	0.482096	674	0.022832
darkmagenta	16787	0.482806	675	0.0228659
honeydew1	9991	0.483125	676	0.0228997
brown4	40029	0.483255	677	0.0229336
lavenderblush3	3677	0.485845	678	0.0229675
royalblue	9607	0.486976	679	0.0230014
maroon	3723	0.487455	680	0.0230352
antiquewhite4	7165	0.488049	681	0.0230691
yellowgreen	8219	0.488308	682	0.023103
lightpink4	9628	0.488376	683	0.0231369
lightcyan	16301	0.490538	684	0.0231707
lightpink4	16787	0.491091	685	0.0232046
lavenderblush3	9991	0.491303	686	0.0232385
yellow	7267	0.491979	687	0.0232724
lightsteelblue1	3700	0.492675	688	0.0233062
violet	5777	0.493628	689	0.0233401
antiquewhite4	9607	0.495015	690	0.023374
coral1	4871	0.496673	691	0.0234079
mediumpurple3	16301	0.498245	692	0.0234417
darkred	3677	0.501178	693	0.0234756
lavenderblush3	16787	0.502632	694	0.0235095
lightcyan	3700	0.503161	695	0.0235434
darkseagreen4	9628	0.503236	696	0.0235772
darkgrey	9991	0.503597	697	0.0236111
darkturquoise	16301	0.504072	698	0.023645
maroon	16787	0.504972	699	0.0236789
maroon	7154	0.505086	700	0.0237127
purple	3682	0.505365	701	0.0237466
darkolivegreen	9605	0.507466	702	0.0237805
white	6950	0.508604	703	0.0238144
mediumpurple3	7165	0.513931	704	0.0238482
yellowgreen	6950	0.514963	705	0.0238821
navajowhite2	6950	0.516227	706	0.023916
darkmagenta	16740	0.516619	707	0.0239499
lightyellow	30234	0.517558	708	0.0239837
yellowgreen	19748	0.517558	709	0.0240176
bisque4	9628	0.517598	710	0.0240515
darkred	7154	0.517998	711	0.0240854
cyan	4872	0.518618	712	0.0241192
cyan	16301	0.519486	713	0.0241531
paleturquoise	30234	0.520097	714	0.024187
plum1	4872	0.520973	715	0.0242209
navajowhite2	9719	0.521809	716	0.0242547
greenyellow	9628	0.522905	717	0.0242886
plum1	3677	0.523791	718	0.0243225
greenyellow	30234	0.524172	719	0.0243564
pink	9605	0.524182	720	0.0243902
brown	9605	0.52498	721	0.0244241
steelblue	9605	0.525494	722	0.024458
thistle1	16740	0.526575	723	0.0244919
lightgreen	9719	0.526939	724	0.0245257
ivory	40029	0.527167	725	0.0245596
mediumorchid	9628	0.527607	726	0.0245935
cyan	9628	0.529582	727	0.0246274
maroon	166	0.530082	728	0.0246612
maroon	9991	0.530309	729	0.0246951
green	7165	0.5315	730	0.024729
skyblue3	4872	0.533038	731	0.0247629
saddlebrown	9605	0.533296	732	0.0247967
grey	9607	0.533615	733	0.0248306
navajowhite2	7154	0.533647	734	0.0248645
thistle2	3700	0.534323	735	0.0248984
red	6950	0.53466	736	0.0249322
darkgrey	16301	0.535425	737	0.0249661
plum1	7165	0.536271	738	0.025
palevioletred3	7154	0.5371	739	0.0250339
plum2	3677	0.537695	740	0.0250678
maroon	6950	0.539042	741	0.0251016
black	9605	0.540474	742	0.0251355
salmon4	7154	0.540528	743	0.0251694
darkolivegreen	166	0.540745	744	0.0252033
mediumorchid	6810	0.540872	745	0.0252371
lavenderblush3	166	0.542054	746	0.025271
lightcyan1	9628	0.542838	747	0.0253049
thistle1	7154	0.543931	748	0.0253388
saddlebrown	30234	0.543935	749	0.0253726
thistle2	166	0.544155	750	0.0254065
lightcyan1	9719	0.546567	751	0.0254404
maroon	9607	0.546615	752	0.0254743
black	3682	0.546815	753	0.0255081
thistle2	7154	0.547309	754	0.025542
magenta	5102	0.549489	755	0.0255759
pink	6810	0.551054	756	0.0256098
lavenderblush3	9628	0.551158	757	0.0256436
lightcyan	6464	0.551584	758	0.0256775
honeydew1	5777	0.551961	759	0.0257114
blue	166	0.55266	760	0.0257453
purple	7154	0.553466	761	0.0257791
orange	7165	0.553732	762	0.025813
darkslateblue	7154	0.55399	763	0.0258469
grey60	5777	0.554726	764	0.0258808
darkred	9991	0.556576	765	0.0259146
antiquewhite4	6810	0.557626	766	0.0259485
lavenderblush3	9719	0.558698	767	0.0259824
navajowhite2	9991	0.559367	768	0.0260163
honeydew1	30234	0.559587	769	0.0260501
lightsteelblue1	40029	0.559623	770	0.026084
coral1	9628	0.559832	771	0.0261179
bisque4	7154	0.560574	772	0.0261518
coral2	3677	0.562089	773	0.0261856
brown	40029	0.562112	774	0.0262195
brown4	6464	0.562469	775	0.0262534
palevioletred3	9991	0.562871	776	0.0262873
grey60	16301	0.56418	777	0.0263211
brown4	3677	0.564573	778	0.026355
bisque4	3676	0.566863	779	0.0263889
orangered4	40029	0.567387	780	0.0264228
lavenderblush3	30234	0.568229	781	0.0264566
lightgreen	16787	0.569791	782	0.0264905
thistle1	9991	0.569798	783	0.0265244
green	9991	0.569963	784	0.0265583
darkorange	166	0.570987	785	0.0265921
tan	4872	0.571485	786	0.026626
mediumorchid	3700	0.572506	787	0.0266599
brown4	3676	0.572968	788	0.0266938
thistle2	9991	0.57322	789	0.0267276
black	5102	0.573608	790	0.0267615
plum1	40029	0.575015	791	0.0267954
ivory	16740	0.575429	792	0.0268293
darkorange	9605	0.575771	793	0.0268631
darkslateblue	9991	0.579984	794	0.026897
skyblue3	3700	0.580094	795	0.0269309
cyan	3677	0.580129	796	0.0269648
darkslateblue	3723	0.580327	797	0.0269986
red	8219	0.580741	798	0.0270325
darkolivegreen	4872	0.582662	799	0.0270664
midnightblue	9628	0.583291	800	0.0271003
royalblue	16787	0.585437	801	0.0271341
navajowhite2	6810	0.585795	802	0.027168
bisque4	9991	0.586641	803	0.0272019
navajowhite2	9628	0.586833	804	0.0272358
darkolivegreen	19748	0.588165	805	0.0272696
paleturquoise	166	0.588438	806	0.0273035
violet	16787	0.588634	807	0.0273374
pink	4871	0.589728	808	0.0273713
lightcyan	7165	0.58999	809	0.0274051
paleturquoise	16740	0.590351	810	0.027439
brown	7267	0.591157	811	0.0274729
violet	9607	0.591994	812	0.0275068
darkmagenta	40029	0.592302	813	0.0275407
paleturquoise	4872	0.593193	814	0.0275745
tan	3700	0.593535	815	0.0276084
honeydew1	8219	0.595835	816	0.0276423
darkorange	5777	0.59633	817	0.0276762
darkorange	4871	0.59633	817	0.0276762
ivory	6810	0.596789	818	0.02771
magenta	6810	0.596952	819	0.0277439
white	9607	0.597115	820	0.0277778
darkturquoise	9719	0.598306	821	0.0278117
red	5102	0.598858	822	0.0278455
maroon	3700	0.599116	823	0.0278794
cyan	40029	0.600237	824	0.0279133
darkgrey	3677	0.600811	825	0.0279472
maroon	4871	0.601215	826	0.027981
darkseagreen4	16740	0.602154	827	0.0280149
lightgreen	166	0.604485	828	0.0280488
cyan	3700	0.606169	829	0.0280827
yellowgreen	6810	0.606606	830	0.0281165
skyblue3	9628	0.608762	831	0.0281504
maroon	30234	0.608978	832	0.0281843
saddlebrown	4872	0.6095	833	0.0282182
steelblue	19748	0.616009	834	0.028252
darkgrey	16740	0.617383	835	0.0282859
paleturquoise	9607	0.617404	836	0.0283198
honeydew1	16787	0.618409	837	0.0283537
magenta	4872	0.618781	838	0.0283875
brown4	7165	0.618959	839	0.0284214
darkgrey	9607	0.620223	840	0.0284553
darkred	9605	0.620801	841	0.0284892
orangered4	9607	0.620853	842	0.028523
green	5102	0.625635	843	0.0285569
turquoise	9628	0.627078	844	0.0285908
orange	9628	0.62749	845	0.0286247
lightsteelblue1	9719	0.627496	846	0.0286585
white	9719	0.630043	847	0.0286924
darkorange	9719	0.630043	847	0.0286924
navajowhite2	5777	0.631025	848	0.0287263
salmon	40029	0.631277	849	0.0287602
skyblue2	16740	0.631707	850	0.028794
skyblue3	16740	0.632885	851	0.0288279
palevioletred3	5777	0.634592	852	0.0288618
palevioletred3	4871	0.634592	852	0.0288618
grey60	8219	0.636194	853	0.0288957
violet	40029	0.637954	854	0.0289295
salmon4	5777	0.638125	855	0.0289634
orangered4	16301	0.638941	856	0.0289973
darkturquoise	5777	0.639169	857	0.0290312
darkgrey	6464	0.639249	858	0.029065
lightcyan	166	0.639495	859	0.0290989
darkorange	16787	0.640583	860	0.0291328
thistle1	4871	0.641623	861	0.0291667
pink	16740	0.642643	862	0.0292005
cyan	4871	0.643426	863	0.0292344
coral1	9719	0.644744	864	0.0292683
thistle2	4871	0.645089	865	0.0293022
mediumorchid	16301	0.645775	866	0.029336
maroon	9719	0.646798	867	0.0293699
thistle1	16787	0.647797	868	0.0294038
honeydew1	6950	0.648093	869	0.0294377
thistle1	30234	0.649401	870	0.0294715
darkturquoise	30234	0.650557	871	0.0295054
lightgreen	7154	0.650956	872	0.0295393
mediumpurple3	7154	0.65113	873	0.0295732
darkslateblue	4871	0.65192	874	0.029607
green	166	0.652628	875	0.0296409
white	4872	0.652875	876	0.0296748
plum2	6810	0.654466	877	0.0297087
green	16301	0.658056	878	0.0297425
antiquewhite4	16301	0.65812	879	0.0297764
lightpink4	6950	0.658693	880	0.0298103
sienna3	166	0.658747	881	0.0298442
plum1	7154	0.658844	882	0.029878
coral1	166	0.658892	883	0.0299119
white	7165	0.659199	884	0.0299458
yellow	3677	0.659475	885	0.0299797
darkslateblue	30234	0.659686	886	0.0300136
purple	19748	0.659784	887	0.0300474
orange	4872	0.659918	888	0.0300813
maroon	9628	0.660463	889	0.0301152
white	8219	0.661559	890	0.0301491
darkorange	8219	0.661559	890	0.0301491
darkgrey	4872	0.661656	891	0.0301829
brown4	5777	0.661923	892	0.0302168
palevioletred3	16740	0.665769	893	0.0302507
mediumpurple3	9628	0.668191	894	0.0302846
salmon4	6950	0.668503	895	0.0303184
lightgreen	19748	0.670643	896	0.0303523
orangered4	7165	0.671603	897	0.0303862
lightgreen	7165	0.671756	898	0.0304201
honeydew1	3700	0.671941	899	0.0304539
purple	40029	0.672956	900	0.0304878
darkolivegreen	16740	0.674032	901	0.0305217
salmon4	16740	0.674823	902	0.0305556
turquoise	7267	0.674937	903	0.0305894
navajowhite2	8219	0.675349	904	0.0306233
magenta	7165	0.675725	905	0.0306572
grey60	7165	0.676354	906	0.0306911
floralwhite	16787	0.677065	907	0.0307249
mediumpurple3	9991	0.67741	908	0.0307588
paleturquoise	6950	0.679463	909	0.0307927
darkred	9628	0.680974	910	0.0308266
salmon	4871	0.681092	911	0.0308604
thistle1	3677	0.681882	912	0.0308943
darkslateblue	16787	0.682553	913	0.0309282
red	30234	0.682719	914	0.0309621
plum1	9991	0.685067	915	0.0309959
thistle1	8219	0.685852	916	0.0310298
ivory	3677	0.686181	917	0.0310637
lightgreen	9991	0.689133	918	0.0310976
violet	9719	0.689245	919	0.0311314
grey	166	0.69057	920	0.0311653
darkolivegreen	6810	0.690852	921	0.0311992
white	19748	0.690882	922	0.0312331
red	4872	0.691324	923	0.0312669
red	6464	0.691422	924	0.0313008
white	16740	0.692266	925	0.0313347
royalblue	9628	0.692432	926	0.0313686
maroon	16301	0.692655	927	0.0314024
antiquewhite4	6950	0.693711	928	0.0314363
red	16740	0.695057	929	0.0314702
antiquewhite4	16740	0.695346	930	0.0315041
darkslateblue	166	0.696439	931	0.0315379
turquoise	16740	0.698052	932	0.0315718
darkolivegreen	3723	0.700492	933	0.0316057
lightcyan	3676	0.701968	934	0.0316396
green	3677	0.702454	935	0.0316734
salmon4	19748	0.702465	936	0.0317073
darkturquoise	8219	0.70326	937	0.0317412
grey	7165	0.703715	938	0.0317751
darkseagreen4	9607	0.703951	939	0.0318089
yellowgreen	9719	0.705465	940	0.0318428
brown4	8219	0.705855	941	0.0318767
navajowhite2	6464	0.706034	942	0.0319106
darkorange	40029	0.707754	943	0.0319444
darkslateblue	16740	0.709437	944	0.0319783
lightcyan1	5777	0.710642	945	0.0320122
lightcyan1	4871	0.710642	945	0.0320122
yellowgreen	3677	0.710738	946	0.0320461
salmon	9719	0.711776	947	0.0320799
grey60	9605	0.712024	948	0.0321138
brown	3676	0.712117	949	0.0321477
darkred	9607	0.712372	950	0.0321816
salmon	6810	0.713619	951	0.0322154
violet	7165	0.713662	952	0.0322493
darkgreen	8219	0.71469	953	0.0322832
palevioletred3	9719	0.71546	954	0.0323171
mediumorchid	9719	0.720532	955	0.0323509
steelblue	166	0.720631	956	0.0323848
darkolivegreen	7154	0.721086	957	0.0324187
maroon	3676	0.721088	958	0.0324526
salmon4	9719	0.722447	959	0.0324864
cyan	9719	0.724109	960	0.0325203
green	7154	0.724138	961	0.0325542
orange	6810	0.724768	962	0.0325881
yellowgreen	3700	0.72537	963	0.032622
grey	6464	0.725481	964	0.0326558
navajowhite2	7165	0.72655	965	0.0326897
brown4	166	0.726781	966	0.0327236
floralwhite	8219	0.727598	967	0.0327575
mediumpurple3	3676	0.729986	968	0.0327913
brown	5102	0.732467	969	0.0328252
black	3676	0.733193	970	0.0328591
brown4	16740	0.733692	971	0.032893
floralwhite	9628	0.734692	972	0.0329268
royalblue	9719	0.735441	973	0.0329607
thistle2	9719	0.736038	974	0.0329946
yellow	4872	0.736856	975	0.0330285
yellowgreen	9628	0.736955	976	0.0330623
grey	16787	0.738403	977	0.0330962
steelblue	9719	0.738611	978	0.0331301
skyblue2	3676	0.739287	979	0.033164
pink	9607	0.740147	980	0.0331978
salmon4	7165	0.740325	981	0.0332317
paleturquoise	7165	0.74092	982	0.0332656
darkorange2	3677	0.741761	983	0.0332995
lightgreen	16301	0.741983	984	0.0333333
darkgreen	19748	0.742693	985	0.0333672
purple	30234	0.743364	986	0.0334011
black	19748	0.745418	987	0.033435
darkseagreen4	7165	0.745962	988	0.0334688
darkolivegreen	9991	0.746353	989	0.0335027
darkturquoise	7165	0.746358	990	0.0335366
thistle1	7165	0.747013	991	0.0335705
saddlebrown	6950	0.747172	992	0.0336043
lightsteelblue1	30234	0.747407	993	0.0336382
mediumpurple3	5777	0.747511	994	0.0336721
thistle2	6464	0.747767	995	0.033706
antiquewhite4	9628	0.74946	996	0.0337398
grey	3677	0.749704	997	0.0337737
ivory	8219	0.750498	998	0.0338076
darkred	16740	0.751281	999	0.0338415
lightpink4	3677	0.752292	1000	0.0338753
skyblue2	3723	0.752639	1001	0.0339092
mediumpurple3	3723	0.753245	1002	0.0339431
mediumorchid	166	0.753294	1003	0.033977
coral2	166	0.753294	1003	0.033977
plum1	5777	0.754783	1004	0.0340108
purple	3723	0.755277	1005	0.0340447
saddlebrown	6464	0.756609	1006	0.0340786
ivory	16787	0.756801	1007	0.0341125
saddlebrown	16740	0.758121	1008	0.0341463
skyblue2	3677	0.759014	1009	0.0341802
yellowgreen	166	0.759094	1010	0.0342141
maroon	3677	0.759621	1011	0.034248
red	9607	0.75982	1012	0.0342818
magenta	4871	0.760798	1013	0.0343157
navajowhite2	3676	0.761549	1014	0.0343496
darkgreen	3723	0.762293	1015	0.0343835
skyblue2	16787	0.762843	1016	0.0344173
skyblue3	3676	0.763276	1017	0.0344512
orangered4	6464	0.76339	1018	0.0344851
lightgreen	6950	0.7641	1019	0.034519
lightcyan1	166	0.764545	1020	0.0345528
mediumorchid	3676	0.765918	1021	0.0345867
coral2	3676	0.765918	1021	0.0345867
salmon	9607	0.766243	1022	0.0346206
darkslateblue	7165	0.766287	1023	0.0346545
magenta	16301	0.767043	1024	0.0346883
magenta	3676	0.767369	1025	0.0347222
lavenderblush3	16301	0.767436	1026	0.0347561
yellowgreen	5777	0.768709	1027	0.03479
sienna3	4871	0.768709	1027	0.03479
purple	16787	0.768945	1028	0.0348238
ivory	19748	0.769459	1029	0.0348577
green	16787	0.770465	1030	0.0348916
salmon4	3676	0.770837	1031	0.0349255
salmon4	166	0.773226	1032	0.0349593
skyblue3	30234	0.773595	1033	0.0349932
royalblue	40029	0.775225	1034	0.0350271
yellowgreen	16787	0.777055	1035	0.035061
salmon	9605	0.77788	1036	0.0350949
darkmagenta	30234	0.778058	1037	0.0351287
greenyellow	7154	0.779289	1038	0.0351626
navajowhite2	3723	0.779801	1039	0.0351965
skyblue2	6950	0.780808	1040	0.0352304
lightsteelblue1	8219	0.781308	1041	0.0352642
thistle1	166	0.782137	1042	0.0352981
mediumpurple3	3677	0.783196	1043	0.035332
lightgreen	4872	0.783666	1044	0.0353659
palevioletred3	3723	0.784339	1045	0.0353997
floralwhite	16740	0.784592	1046	0.0354336
turquoise	3682	0.785216	1047	0.0354675
blue	5102	0.788067	1048	0.0355014
salmon	19748	0.788635	1049	0.0355352
salmon4	3723	0.788794	1050	0.0355691
lightcyan	4872	0.789174	1051	0.035603
darkorange	16740	0.789239	1052	0.0356369
floralwhite	166	0.789445	1053	0.0356707
brown	19748	0.789852	1054	0.0357046
ivory	16301	0.791688	1055	0.0357385
lightsteelblue1	9607	0.792021	1056	0.0357724
ivory	9628	0.79309	1057	0.0358062
pink	30234	0.793643	1058	0.0358401
green	3700	0.793943	1059	0.035874
salmon	16740	0.794199	1060	0.0359079
lightcyan1	6950	0.794288	1061	0.0359417
lightcyan	4871	0.794425	1062	0.0359756
mediumorchid	3677	0.795557	1063	0.0360095
cyan	166	0.796376	1064	0.0360434
honeydew1	166	0.796971	1065	0.0360772
greenyellow	9605	0.797486	1066	0.0361111
coral2	6464	0.797666	1067	0.036145
blue	6810	0.79882	1068	0.0361789
brown4	6810	0.799316	1069	0.0362127
lightgreen	9607	0.800846	1070	0.0362466
grey60	9607	0.803568	1071	0.0362805
antiquewhite4	3677	0.803893	1072	0.0363144
violet	6950	0.805438	1073	0.0363482
brown	9607	0.805759	1074	0.0363821
plum2	3723	0.805816	1075	0.036416
skyblue3	8219	0.806216	1076	0.0364499
floralwhite	9719	0.807161	1077	0.0364837
coral2	9607	0.807793	1078	0.0365176
floralwhite	6950	0.808771	1079	0.0365515
darkorange	3700	0.808783	1080	0.0365854
antiquewhite4	6464	0.809306	1081	0.0366192
darkturquoise	9607	0.809877	1082	0.0366531
purple	166	0.809983	1083	0.036687
darkmagenta	8219	0.810432	1084	0.0367209
saddlebrown	9607	0.810466	1085	0.0367547
magenta	7154	0.810494	1086	0.0367886
darkolivegreen	4871	0.811546	1087	0.0368225
violet	4871	0.811546	1087	0.0368225
greenyellow	9991	0.811916	1088	0.0368564
darkturquoise	7154	0.812385	1089	0.0368902
coral2	16787	0.813416	1090	0.0369241
bisque4	3723	0.813861	1091	0.036958
lightcyan	9607	0.814173	1092	0.0369919
coral1	16301	0.814363	1093	0.0370257
orangered4	16740	0.814808	1094	0.0370596
mediumpurple3	16740	0.814808	1094	0.0370596
lightpink4	9719	0.81672	1095	0.0370935
orange	3676	0.816742	1096	0.0371274
magenta	9605	0.819233	1097	0.0371612
white	16301	0.819753	1098	0.0371951
midnightblue	5777	0.820042	1099	0.037229
navajowhite2	3700	0.821518	1100	0.0372629
lightyellow	166	0.823828	1101	0.0372967
darkmagenta	16301	0.824189	1102	0.0373306
sienna3	19748	0.82554	1103	0.0373645
green	6810	0.827232	1104	0.0373984
magenta	8219	0.827397	1105	0.0374322
salmon4	9607	0.827933	1106	0.0374661
grey60	9719	0.828978	1107	0.0375
darkgrey	16787	0.829572	1108	0.0375339
lightpink4	7165	0.82966	1109	0.0375678
lightpink4	16301	0.831024	1110	0.0376016
red	9719	0.831053	1111	0.0376355
lightgreen	40029	0.83135	1112	0.0376694
mediumpurple3	6810	0.831584	1113	0.0377033
darkgreen	6464	0.832685	1114	0.0377371
steelblue	30234	0.833762	1115	0.037771
saddlebrown	5777	0.834013	1116	0.0378049
darkturquoise	9991	0.834339	1117	0.0378388
red	5777	0.834695	1118	0.0378726
red	4871	0.834695	1118	0.0378726
sienna3	9607	0.835845	1119	0.0379065
green	9607	0.836268	1120	0.0379404
lightcyan	40029	0.836331	1121	0.0379743
grey	9628	0.836947	1122	0.0380081
lightpink4	6464	0.837067	1123	0.038042
lightgreen	8219	0.839343	1124	0.0380759
blue	7154	0.840166	1125	0.0381098
magenta	9991	0.840803	1126	0.0381436
darkgreen	9991	0.840878	1127	0.0381775
darkgreen	9719	0.840963	1128	0.0382114
plum2	9607	0.843348	1129	0.0382453
salmon	4872	0.843781	1130	0.0382791
darkorange2	166	0.844284	1131	0.038313
honeydew1	6464	0.84485	1132	0.0383469
darkslateblue	3677	0.845301	1133	0.0383808
darkolivegreen	16787	0.845951	1134	0.0384146
skyblue	9607	0.846955	1135	0.0384485
white	6810	0.84782	1136	0.0384824
darkorange	6810	0.84782	1136	0.0384824
darkolivegreen	8219	0.847886	1137	0.0385163
purple	6810	0.847932	1138	0.0385501
coral2	16301	0.848528	1139	0.038584
blue	40029	0.848986	1140	0.0386179
lightgreen	6464	0.849997	1141	0.0386518
coral1	3676	0.851971	1142	0.0386856
midnightblue	40029	0.853089	1143	0.0387195
cyan	30234	0.853447	1144	0.0387534
plum2	3700	0.853586	1145	0.0387873
paleturquoise	3700	0.857009	1146	0.0388211
darkred	9719	0.857096	1147	0.038855
magenta	6464	0.859397	1148	0.0388889
brown	8219	0.860769	1149	0.0389228
white	16787	0.861188	1150	0.0389566
darkturquoise	3677	0.861573	1151	0.0389905
steelblue	8219	0.862245	1152	0.0390244
mediumpurple3	166	0.862329	1153	0.0390583
darkorange2	16740	0.8644	1154	0.0390921
turquoise	9605	0.86639	1155	0.039126
lightcyan	19748	0.867171	1156	0.0391599
orangered4	16787	0.867288	1157	0.0391938
mediumpurple3	16787	0.867288	1157	0.0391938
white	5777	0.86744	1158	0.0392276
white	9628	0.868562	1159	0.0392615
pink	19748	0.870517	1160	0.0392954
orange	5777	0.872529	1161	0.0393293
grey60	6810	0.872795	1162	0.0393631
white	30234	0.873046	1163	0.039397
lightyellow	7154	0.874927	1164	0.0394309
yellow	5777	0.875452	1165	0.0394648
salmon	3723	0.875498	1166	0.0394986
orangered4	9628	0.87561	1167	0.0395325
palevioletred3	7165	0.876842	1168	0.0395664
darkgreen	3677	0.877524	1169	0.0396003
green	9605	0.878489	1170	0.0396341
paleturquoise	9628	0.87859	1171	0.039668
navajowhite2	16301	0.879438	1172	0.0397019
black	16787	0.879934	1173	0.0397358
orange	16787	0.880001	1174	0.0397696
orange	16740	0.881584	1175	0.0398035
yellow	9605	0.882542	1176	0.0398374
saddlebrown	19748	0.882548	1177	0.0398713
black	6950	0.882699	1178	0.0399051
skyblue	8219	0.884525	1179	0.039939
skyblue	6950	0.886082	1180	0.0399729
darkmagenta	6810	0.886225	1181	0.0400068
lightsteelblue1	3676	0.886549	1182	0.0400407
white	3700	0.887744	1183	0.0400745
darkturquoise	4871	0.887765	1184	0.0401084
lightcyan	6950	0.887803	1185	0.0401423
greenyellow	3676	0.888212	1186	0.0401762
cyan	6810	0.889172	1187	0.04021
turquoise	9607	0.88956	1188	0.0402439
midnightblue	16740	0.889696	1189	0.0402778
skyblue	9628	0.889814	1190	0.0403117
pink	9628	0.892466	1191	0.0403455
lightyellow	9991	0.892844	1192	0.0403794
salmon	9628	0.893099	1193	0.0404133
darkgreen	4871	0.893131	1194	0.0404472
darkolivegreen	9607	0.893552	1195	0.040481
orangered4	3676	0.893602	1196	0.0405149
mediumpurple3	3700	0.89383	1197	0.0405488
cyan	9607	0.893989	1198	0.0405827
tan	40029	0.894475	1199	0.0406165
ivory	6464	0.894761	1200	0.0406504
magenta	9628	0.894873	1201	0.0406843
yellowgreen	6464	0.895119	1202	0.0407182
black	4872	0.895269	1203	0.040752
cyan	3676	0.895274	1204	0.0407859
salmon	16301	0.896032	1205	0.0408198
brown4	9719	0.896596	1206	0.0408537
lightcyan	7154	0.897166	1207	0.0408875
steelblue	6810	0.898156	1208	0.0409214
orangered4	9719	0.899785	1209	0.0409553
greenyellow	3700	0.90039	1210	0.0409892
darkgrey	166	0.901712	1211	0.041023
honeydew1	9719	0.902287	1212	0.0410569
palevioletred3	6464	0.902298	1213	0.0410908
bisque4	7165	0.902588	1214	0.0411247
lightgreen	3676	0.902629	1215	0.0411585
yellowgreen	16301	0.903216	1216	0.0411924
plum1	3700	0.903688	1217	0.0412263
lightcyan	9719	0.90398	1218	0.0412602
violet	16301	0.904647	1219	0.041294
red	7165	0.905592	1220	0.0413279
royalblue	166	0.908218	1221	0.0413618
plum1	9719	0.908392	1222	0.0413957
grey60	166	0.908509	1223	0.0414295
honeydew1	16740	0.908884	1224	0.0414634
magenta	5777	0.909283	1225	0.0414973
red	19748	0.909287	1226	0.0415312
steelblue	6950	0.911572	1227	0.041565
skyblue3	3677	0.911964	1228	0.0415989
steelblue	9607	0.912164	1229	0.0416328
darkred	16301	0.912224	1230	0.0416667
skyblue2	7165	0.912402	1231	0.0417005
turquoise	5777	0.913065	1232	0.0417344
lightcyan	9991	0.913171	1233	0.0417683
blue	4872	0.913858	1234	0.0418022
orange	19748	0.914274	1235	0.041836
mediumorchid	6464	0.914654	1236	0.0418699
green	8219	0.915155	1237	0.0419038
magenta	30234	0.915336	1238	0.0419377
black	9607	0.916063	1239	0.0419715
darkorange	3676	0.916532	1240	0.0420054
darkgreen	9607	0.918074	1241	0.0420393
royalblue	30234	0.918271	1242	0.0420732
royalblue	6810	0.918725	1243	0.042107
lightcyan1	3677	0.919255	1244	0.0421409
salmon4	16787	0.919808	1245	0.0421748
black	9628	0.920171	1246	0.0422087
navajowhite2	3677	0.920965	1247	0.0422425
skyblue3	3723	0.921133	1248	0.0422764
magenta	6950	0.921548	1249	0.0423103
darkturquoise	9628	0.922232	1250	0.0423442
yellowgreen	3723	0.922906	1251	0.042378
purple	16740	0.923688	1252	0.0424119
palevioletred3	3677	0.924018	1253	0.0424458
ivory	6950	0.924128	1254	0.0424797
darkmagenta	3723	0.924641	1255	0.0425136
lightcyan	3723	0.925531	1256	0.0425474
lavenderblush3	9607	0.925632	1257	0.0425813
pink	3677	0.926493	1258	0.0426152
navajowhite2	166	0.92657	1259	0.0426491
salmon4	3677	0.926963	1260	0.0426829
black	40029	0.92744	1261	0.0427168
lightpink4	3723	0.927935	1262	0.0427507
darkorange	3723	0.928505	1263	0.0427846
yellowgreen	16740	0.928568	1264	0.0428184
steelblue	16301	0.929069	1265	0.0428523
royalblue	3677	0.930819	1266	0.0428862
violet	16740	0.931292	1267	0.0429201
yellowgreen	7165	0.932147	1268	0.0429539
midnightblue	3676	0.932725	1269	0.0429878
bisque4	6464	0.933417	1270	0.0430217
darkred	7165	0.933644	1271	0.0430556
greenyellow	16787	0.934929	1272	0.0430894
darkseagreen4	6950	0.934971	1273	0.0431233
green	16740	0.935054	1274	0.0431572
darkgrey	3723	0.935368	1275	0.0431911
yellow	6950	0.935732	1276	0.0432249
grey	6950	0.936709	1277	0.0432588
yellow	19748	0.936745	1278	0.0432927
greenyellow	19748	0.937329	1279	0.0433266
orange	6950	0.939011	1280	0.0433604
palevioletred3	3676	0.939278	1281	0.0433943
darkseagreen4	3700	0.940648	1282	0.0434282
sienna3	6464	0.940795	1283	0.0434621
grey60	3700	0.943758	1284	0.0434959
yellowgreen	9607	0.944009	1285	0.0435298
thistle2	3676	0.944009	1286	0.0435637
darkgreen	16301	0.944404	1287	0.0435976
lightpink4	166	0.945299	1288	0.0436314
midnightblue	3723	0.945311	1289	0.0436653
lightcyan	9628	0.945459	1290	0.0436992
pink	166	0.945501	1291	0.0437331
lightpink4	16740	0.946021	1292	0.0437669
lightgreen	5777	0.946272	1293	0.0438008
lightgreen	4871	0.946272	1293	0.0438008
bisque4	3700	0.94638	1294	0.0438347
plum2	3676	0.946957	1295	0.0438686
honeydew1	6810	0.947702	1296	0.0439024
lightsteelblue1	16740	0.949075	1297	0.0439363
lightgreen	30234	0.949528	1298	0.0439702
blue	5777	0.949701	1299	0.0440041
grey60	30234	0.950033	1300	0.0440379
pink	6950	0.951385	1301	0.0440718
blue	19748	0.951979	1302	0.0441057
tan	9991	0.951994	1303	0.0441396
violet	3723	0.952489	1304	0.0441734
darkorange2	3700	0.952634	1305	0.0442073
blue	9991	0.9531	1306	0.0442412
blue	3677	0.953201	1307	0.0442751
antiquewhite4	3700	0.954863	1308	0.0443089
orange	9607	0.955823	1309	0.0443428
lightcyan1	16301	0.956332	1310	0.0443767
brown	166	0.956449	1311	0.0444106
brown4	3723	0.956535	1312	0.0444444
turquoise	6950	0.956764	1313	0.0444783
navajowhite2	9607	0.957192	1314	0.0445122
ivory	166	0.957756	1315	0.0445461
darkorange2	3723	0.958911	1316	0.0445799
pink	7154	0.95916	1317	0.0446138
darkmagenta	9628	0.959351	1318	0.0446477
yellow	4871	0.96038	1319	0.0446816
mediumpurple3	9719	0.963069	1320	0.0447154
blue	9605	0.964148	1321	0.0447493
floralwhite	3723	0.9643	1322	0.0447832
greenyellow	16740	0.964652	1323	0.0448171
cyan	5777	0.964842	1324	0.0448509
saddlebrown	3723	0.964992	1325	0.0448848
lightcyan	8219	0.96508	1326	0.0449187
darkslateblue	16301	0.965348	1327	0.0449526
navajowhite2	16740	0.965358	1328	0.0449864
plum2	6464	0.965943	1329	0.0450203
lightgreen	3723	0.967306	1330	0.0450542
bisque4	9719	0.967314	1331	0.0450881
lightpink4	3700	0.967759	1332	0.045122
pink	9991	0.967805	1333	0.0451558
grey60	6464	0.971312	1334	0.0451897
darkturquoise	6810	0.971492	1335	0.0452236
tan	3677	0.971774	1336	0.0452575
cyan	6950	0.97179	1337	0.0452913
mediumorchid	16740	0.972508	1338	0.0453252
steelblue	9628	0.973246	1339	0.0453591
salmon	6464	0.974001	1340	0.045393
blue	8219	0.974691	1341	0.0454268
darkturquoise	16787	0.974702	1342	0.0454607
yellow	166	0.975655	1343	0.0454946
darkolivegreen	6950	0.975896	1344	0.0455285
darkmagenta	166	0.97677	1345	0.0455623
yellow	8219	0.977031	1346	0.0455962
green	9628	0.977626	1347	0.0456301
blue	3676	0.978976	1348	0.045664
green	6950	0.979066	1349	0.0456978
darkturquoise	16740	0.979485	1350	0.0457317
lightsteelblue1	3723	0.979665	1351	0.0457656
plum1	3676	0.979988	1352	0.0457995
coral1	3677	0.980553	1353	0.0458333
violet	6464	0.980609	1354	0.0458672
salmon4	3700	0.980979	1355	0.0459011
orange	166	0.981102	1356	0.045935
green	19748	0.981103	1357	0.0459688
red	16301	0.981389	1358	0.0460027
saddlebrown	166	0.981889	1359	0.0460366
darkmagenta	6950	0.981986	1360	0.0460705
yellow	9719	0.98202	1361	0.0461043
turquoise	3677	0.982237	1362	0.0461382
lightcyan	6810	0.98229	1363	0.0461721
honeydew1	7165	0.982521	1364	0.046206
honeydew1	9628	0.982561	1365	0.0462398
salmon4	6464	0.982696	1366	0.0462737
darkgreen	9628	0.9828	1367	0.0463076
plum1	3723	0.982827	1368	0.0463415
skyblue	9719	0.982964	1369	0.0463753
black	6810	0.982973	1370	0.0464092
yellow	16787	0.982989	1371	0.0464431
yellowgreen	3676	0.982993	1372	0.046477
turquoise	8219	0.983373	1373	0.0465108
darkmagenta	3676	0.983448	1374	0.0465447
grey60	3677	0.983569	1375	0.0465786
blue	30234	0.985647	1376	0.0466125
skyblue	7165	0.985651	1377	0.0466463
darkgreen	7165	0.986265	1378	0.0466802
blue	9719	0.986295	1379	0.0467141
red	3700	0.987315	1380	0.046748
paleturquoise	3677	0.987651	1381	0.0467818
steelblue	6464	0.988417	1382	0.0468157
palevioletred3	16301	0.988837	1383	0.0468496
salmon4	16301	0.989432	1384	0.0468835
violet	6810	0.989486	1385	0.0469173
darkgreen	16787	0.989648	1386	0.0469512
skyblue	6464	0.990023	1387	0.0469851
pink	9719	0.990038	1388	0.047019
darkred	3700	0.990182	1389	0.0470528
turquoise	30234	0.990599	1390	0.0470867
pink	8219	0.991055	1391	0.0471206
coral1	16740	0.991157	1392	0.0471545
brown	30234	0.991157	1393	0.0471883
royalblue	3676	0.991318	1394	0.0472222
bisque4	16301	0.992404	1395	0.0472561
pink	7165	0.992502	1396	0.04729
skyblue	16787	0.992517	1397	0.0473238
violet	166	0.992726	1398	0.0473577
green	5777	0.993037	1399	0.0473916
saddlebrown	3676	0.993245	1400	0.0474255
coral2	6810	0.993871	1401	0.0474593
greenyellow	3723	0.994284	1402	0.0474932
honeydew1	16301	0.994599	1403	0.0475271
darkturquoise	6950	0.995256	1404	0.047561
yellow	9607	0.995285	1405	0.0475949
darkred	6810	0.995903	1406	0.0476287
darkgreen	3700	0.995948	1407	0.0476626
darkslateblue	6464	0.996011	1408	0.0476965
brown	3723	0.996056	1409	0.0477304
blue	16301	0.996193	1410	0.0477642
blue	4871	0.996429	1411	0.0477981
darkgreen	6950	0.996494	1412	0.047832
lightyellow	3723	0.996499	1413	0.0478659
darkgrey	3676	0.996847	1414	0.0478997
red	6810	0.996917	1415	0.0479336
palevioletred3	3700	0.997172	1416	0.0479675
grey60	3676	0.997334	1417	0.0480014
orange	3723	0.997411	1418	0.0480352
greenyellow	3677	0.997585	1419	0.0480691
steelblue	16740	0.997672	1420	0.048103
bisque4	3677	0.997906	1421	0.0481369
yellow	3700	0.998186	1422	0.0481707
skyblue	16301	0.998219	1423	0.0482046
maroon	16740	0.998221	1424	0.0482385
tan	3723	0.998349	1425	0.0482724
turquoise	16787	0.998488	1426	0.0483062
steelblue	7165	0.998555	1427	0.0483401
magenta	166	0.999062	1428	0.048374
yellow	9628	0.999088	1429	0.0484079
yellow	6810	0.999108	1430	0.0484417
royalblue	3723	0.999167	1431	0.0484756
skyblue	6810	0.999181	1432	0.0485095
magenta	3723	0.999268	1433	0.0485434
blue	6464	0.999333	1434	0.0485772
yellow	16301	0.999366	1435	0.0486111
yellow	6464	0.999487	1436	0.048645
tan	3676	0.999603	1437	0.0486789
black	3723	0.999629	1438	0.0487127
yellow	7165	0.999786	1439	0.0487466
pink	16301	0.999802	1440	0.0487805
blue	7165	0.999822	1441	0.0488144
turquoise	9719	0.999928	1442	0.0488482
pink	3700	0.999955	1443	0.0488821
turquoise	6810	0.999968	1444	0.048916
blue	3700	0.99997	1445	0.0489499
pink	6464	0.999993	1446	0.0489837
turquoise	7165	1	1447	0.0490176
turquoise	3700	1	1448	0.0490515
turquoise	6464	1	1449	0.0490854
turquoise	16301	1	1450	0.0491192
