# Supplementary material for: Shared cis-regulatory architecture identified across defense response genes is associated with broad-spectrum quantitative resistance in rice
Source: Sci Rep. 2019 Feb 7;9:1536. doi: 10.1038/s41598-018-38195-x (PMC6367480; doi:10.1038/s41598-018-38195-x)
Supplement: Supplementary file 9 — Table S8 [file 41598_2018_38195_MOESM9_ESM.xlsx]

## Sheet: enriched_GOs
Table S8. Co-expressed gene clusters with enriched DR-GO terms. Twenty-eight total DR-GO terms are enriched, and are found across 17 clusters. Cluster “greenyellow” is the “BS-DR” cluster. Each cluster is given, followed by a list of DR-GO terms enriched in the respective cluster, along with the GO term annotation.
largest i (k) : 28
ModuleColor	DR-GO #	Annotation
skyblue	3723	RNA binding (molecular_function)
	166	nucleotide binding (molecular_function)
brown	6810	transport (biological_process)
	9628	response to abiotic stimulus (biological_process)
turquoise	3723	RNA binding (molecular_function)
	3676	nucleic acid binding (molecular_function)
	166	nucleotide binding (molecular_function)
darkgreen	6810	transport (biological_process)
greenyellow	16301	kinase activity (molecular_function)
	6464	cellular protein modification process (biological_process)
	7165	signal transduction (biological_process)
	166	nucleotide binding (molecular_function)
	4871	signal transducer activity (molecular_function)
	5102	receptor binding (molecular_function)
lightyellow	3700	sequence-specific DNA binding transcription factor activity (molecular_function)
purple	6464	cellular protein modification process (biological_process)
	3677	DNA binding (molecular_function)
violet	3700	sequence-specific DNA binding transcription factor activity (molecular_function)
blue	3723	RNA binding (molecular_function)
bisque4	6810	transport (biological_process)
palevioletred3	6810	transport (biological_process)
orange	3700	sequence-specific DNA binding transcription factor activity (molecular_function)
coral1	16787	hydrolase activity (molecular_function)
midnightblue	7165	signal transduction (biological_process)
tan	6810	transport (biological_process)
plum1	6950	response to stress (biological_process)
	16301	kinase activity (molecular_function)
darkorange2	5777	peroxisome (cellular_component)
