# Supplementary material for: Shared cis-regulatory architecture identified across defense response genes is associated with broad-spectrum quantitative resistance in rice
Source: Sci Rep. 2019 Feb 7;9:1536. doi: 10.1038/s41598-018-38195-x (PMC6367480; doi:10.1038/s41598-018-38195-x)
Supplement: Supplementary file 10 — Table S9 [file 41598_2018_38195_MOESM10_ESM.xlsx]

## Sheet: Sheet1
Table S9. Genes in BS-DR cluster. A list of the genes (including full annotations) found within the co-expressed BS-DR cluster. The MSU7 locus ID, representative gene model, chromosome and relative position, position on plus or minus strand are given. All genes are not transposable elements (is_TE = N). All are expressed and representative, meaning their transcripts have been validated, and the g…
chr	locus	model	start	stop	ori	is_TE	is_expressed	is_representative	annotation
1	LOC_Os01g02360	LOC_Os01g02360.1	745452	748945	+	N	Y	Y	resistance-related receptor-like kinase, putative, expressed
1	LOC_Os01g03030	LOC_Os01g03030.1	1155213	1158601	-	N	Y	Y	alanyl-tRNA synthetase, putative, expressed
1	LOC_Os01g04450	LOC_Os01g04450.1	1977423	1982484	-	N	Y	Y	OsWAK2 - OsWAK receptor-like cytoplasmic kinase OsWAK-RLCK, expressed
1	LOC_Os01g04570	LOC_Os01g04570.1	2048717	2052521	+	N	Y	Y	Ser/Thr protein kinase, putative, expressed
1	LOC_Os01g05064	LOC_Os01g05064.1	2377322	2377980	-	N	Y	Y	expressed protein
1	LOC_Os01g05150	LOC_Os01g05150.1	2414271	2415072	+	N	Y	Y	expressed protein
1	LOC_Os01g05790	LOC_Os01g05790.1	2765773	2768644	+	N	Y	Y	SLT1 protein, putative, expressed
1	LOC_Os01g06220	LOC_Os01g06220.1	2957066	2958443	-	N	Y	Y	gibberellin receptor GID1L2, putative, expressed
1	LOC_Os01g06280	LOC_Os01g06280.2	2982483	2986160	+	N	Y	Y	TKL_IRAK_CrRLK1L-1.4 - The CrRLK1L-1 subfamily has homology to the CrRLK1L homolog, expressed
1	LOC_Os01g06460	LOC_Os01g06460.1	3044483	3047221	+	N	Y	Y	uncharacterized Cys-rich domain containing protein, putative, expressed
1	LOC_Os01g06660	LOC_Os01g06660.1	3136104	3140217	-	N	Y	Y	thiamine pyrophosphate enzyme, C-terminal TPP binding domain containing protein, expressed
1	LOC_Os01g08340	LOC_Os01g08340.1	4091068	4094859	+	N	Y	Y	zinc finger family protein, putative, expressed
1	LOC_Os01g09080	LOC_Os01g09080.1	4566304	4568617	+	N	Y	Y	WRKY107, expressed
1	LOC_Os01g11160	LOC_Os01g11160.1	5983581	5985875	-	N	Y	Y	amino acid permease family protein, putative, expressed
1	LOC_Os01g11860	LOC_Os01g11860.1	6412786	6419895	+	N	Y	Y	DJ-1 family protein, putative, expressed
1	LOC_Os01g13160	LOC_Os01g13160.1	7333691	7339244	+	N	Y	Y	expressed protein
1	LOC_Os01g15130	LOC_Os01g15130.1	8490582	8492348	+	N	Y	Y	hydrolase, alpha/beta fold family domain containing protein, expressed
1	LOC_Os01g18850	LOC_Os01g18850.1	10650139	10656779	+	N	Y	Y	OsSPL1 - SBP-box gene family member, expressed
1	LOC_Os01g31220	LOC_Os01g31220.1	17066935	17070832	-	N	Y	Y	expressed protein
1	LOC_Os01g32660	LOC_Os01g32660.1	17904775	17910159	+	N	Y	Y	STE_MEK_ste7_MAP2K.2 - STE kinases include homologs to sterile 7, sterile 11 and sterile 20 from yeast, expressed
1	LOC_Os01g34390	LOC_Os01g34390.1	18961318	18969005	-	N	Y	Y	prenyltransferase, putative, expressed
1	LOC_Os01g38660	LOC_Os01g38660.1	21715723	21716605	-	N	Y	Y	expressed protein
1	LOC_Os01g38980	LOC_Os01g38980.1	21900050	21903309	-	N	Y	Y	calmodulin-binding protein, putative, expressed
1	LOC_Os01g40580	LOC_Os01g40580.1	22914582	22916173	-	N	Y	Y	hypersensitive-induced response protein, putative, expressed
1	LOC_Os01g41990	LOC_Os01g41990.1	23810148	23811557	-	N	Y	Y	OsCML12 - Calmodulin-related calcium sensor protein, expressed
1	LOC_Os01g42010	LOC_Os01g42010.1	23814822	23819289	-	N	Y	Y	expressed protein
1	LOC_Os01g47560	LOC_Os01g47560.1	27196417	27200990	-	N	Y	Y	WRKY16, expressed
1	LOC_Os01g47580	LOC_Os01g47580.1	27226175	27230292	-	N	Y	Y	lipid phosphatase protein, putative, expressed
1	LOC_Os01g47820	LOC_Os01g47820.1	27375305	27377729	-	N	Y	Y	S-locus-like receptor protein kinase, putative, expressed
1	LOC_Os01g48360	LOC_Os01g48360.1	27714612	27715242	+	N	Y	Y	expressed protein
1	LOC_Os01g48760	LOC_Os01g48760.1	27961739	27965444	+	N	Y	Y	THAP domain-containing protein 4, putative, expressed
1	LOC_Os01g48910	LOC_Os01g48910.2	28060410	28067159	-	N	Y	Y	AMP-binding enzyme, putative, expressed
1	LOC_Os01g49154	LOC_Os01g49154.1	28246607	28248021	+	N	Y	Y	expressed protein
1	LOC_Os01g51800	LOC_Os01g51800.1	29783547	29785958	-	N	Y	Y	expressed protein
1	LOC_Os01g52340	LOC_Os01g52340.1	30079649	30081500	+	N	Y	Y	NB-ARC domain containing protein, expressed
1	LOC_Os01g52450	LOC_Os01g52450.1	30131348	30135287	+	N	Y	Y	hexokinase, putative, expressed
1	LOC_Os01g53350	LOC_Os01g53350.1	30655289	30657194	+	N	Y	Y	anthocyanidin 5,3-O-glucosyltransferase, putative, expressed
1	LOC_Os01g53420	LOC_Os01g53420.1	30689847	30691598	-	N	Y	Y	anthocyanidin 5,3-O-glucosyltransferase, putative, expressed
1	LOC_Os01g53450	LOC_Os01g53450.1	30714010	30717688	+	N	Y	Y	aminotransferase, classes I and II, domain containing protein, expressed
1	LOC_Os01g53920	LOC_Os01g53920.1	31006029	31010423	+	N	Y	Y	receptor-like protein kinase 5 precursor, putative, expressed
1	LOC_Os01g55799	LOC_Os01g55799.2	32140069	32143435	+	N	Y	Y	exo70 exocyst complex subunit domain containing protein, expressed
1	LOC_Os01g57220	LOC_Os01g57220.1	33059197	33064709	+	N	Y	Y	secretory carrier-associated membrane protein, putative, expressed
1	LOC_Os01g57480	LOC_Os01g57480.1	33210230	33216333	+	N	Y	Y	serine/threonine-protein kinase receptor precursor, putative, expressed
1	LOC_Os01g57510	LOC_Os01g57510.1	33227652	33231771	+	N	Y	Y	receptor protein kinase, putative, expressed
1	LOC_Os01g57540	LOC_Os01g57540.1	33240486	33243618	+	N	Y	Y	protein kinase, putative, expressed
1	LOC_Os01g57570	LOC_Os01g57570.1	33264231	33268444	+	N	Y	Y	NADPH-dependent FMN reductase domain containing protein, expressed
1	LOC_Os01g57730	LOC_Os01g57730.1	33382329	33384487	-	N	Y	Y	peroxidase precursor, putative, expressed
1	LOC_Os01g58500	LOC_Os01g58500.1	33812756	33815127	-	N	Y	Y	expressed protein
1	LOC_Os01g61620	LOC_Os01g61620.1	35653186	35658406	+	N	Y	Y	protein kinase family protein, putative, expressed
1	LOC_Os01g61970	LOC_Os01g61970.1	35871071	35873225	-	N	Y	Y	Lung seven transmembrane receptor domain containing protein, putative, expressed
1	LOC_Os01g62670	LOC_Os01g62670.1	36296114	36298431	-	N	Y	Y	avr9/Cf-9 rapidly elicited protein, putative, expressed
1	LOC_Os01g62850	LOC_Os01g62850.1	36398958	36401777	-	N	Y	Y	membrane associated DUF588 domain containing protein, putative, expressed
1	LOC_Os01g63980	LOC_Os01g63980.1	37146917	37149200	-	N	Y	Y	ZOS1-17 - C2H2 zinc finger protein, expressed
1	LOC_Os01g64010	LOC_Os01g64010.2	37177434	37182373	+	N	Y	Y	dual specificity protein phosphatase, putative, expressed
1	LOC_Os01g64810	LOC_Os01g64810.2	37616704	37622095	-	N	Y	Y	zinc finger DHHC domain-containing protein, putative, expressed
1	LOC_Os01g65330	LOC_Os01g65330.1	37898925	37906158	-	N	Y	Y	expressed protein
1	LOC_Os01g70110	LOC_Os01g70110.1	40572819	40574020	+	N	Y	Y	No apical meristem protein, putative, expressed
1	LOC_Os01g70380	LOC_Os01g70380.1	40774498	40778604	-	N	Y	Y	serine palmitoyltransferase 2, putative, expressed
1	LOC_Os01g72710	LOC_Os01g72710.1	42190284	42194070	+	N	Y	Y	expressed protein
1	LOC_Os01g72970	LOC_Os01g72970.1	42325823	42329066	+	N	Y	Y	DUF630/DUF632 domains containing protein, putative, expressed
2	LOC_Os02g02600	LOC_Os02g02600.1	950728	954728	+	N	Y	Y	serine/threonine-protein kinase Cx32, chloroplast precursor, putative, expressed
2	LOC_Os02g03040	LOC_Os02g03040.1	1193366	1197056	-	N	Y	Y	RNA recognition motif containing protein, expressed
2	LOC_Os02g03070	LOC_Os02g03070.1	1213995	1218060	+	N	Y	Y	SSE1, putative, expressed
2	LOC_Os02g03280	LOC_Os02g03280.2	1326922	1330316	+	N	Y	Y	transmembrane BAX inhibitor motif-containing protein, putative, expressed
2	LOC_Os02g04520	LOC_Os02g04520.1	2007232	2009965	+	N	Y	Y	AGG2, putative, expressed
2	LOC_Os02g07750	LOC_Os02g07750.1	4038431	4042357	-	N	Y	Y	cell cycle control protein, putative, expressed
2	LOC_Os02g09130	LOC_Os02g09130.1	4681347	4689703	-	N	Y	Y	palmitoyltransferase TIP1, putative, expressed
2	LOC_Os02g09840	LOC_Os02g09840.1	5071315	5075536	-	N	Y	Y	serine/threonine-protein phosphatase 2A regulatory subunit B subunitbeta, putative, expressed
2	LOC_Os02g10040	LOC_Os02g10040.1	5220252	5221800	-	N	Y	Y	guanine nucleotide-exchange protein like, putative, expressed
2	LOC_Os02g10510	LOC_Os02g10510.1	5523987	5528724	+	N	Y	Y	Ubiquitin family domain containing protein, expressed
2	LOC_Os02g12400	LOC_Os02g12400.1	6468567	6472845	+	N	Y	Y	receptor-like protein kinase precursor, putative, expressed
2	LOC_Os02g13780	LOC_Os02g13780.1	7434644	7438310	-	N	Y	Y	receptor-like protein kinase 2 precursor, putative, expressed
2	LOC_Os02g16540	LOC_Os02g16540.1	9446492	9448847	+	N	Y	Y	WRKY39, expressed
2	LOC_Os02g17470	LOC_Os02g17470.1	10051108	10056497	+	N	Y	Y	RNA-binding protein-related, putative, expressed
2	LOC_Os02g17710	LOC_Os02g17710.1	10213062	10216364	-	N	Y	Y	receptor-like protein kinase 5 precursor, putative, expressed
2	LOC_Os02g18640	LOC_Os02g18640.1	10861335	10862862	-	N	Y	Y	OsFBX45 - F-box domain containing protein, expressed
2	LOC_Os02g19510	LOC_Os02g19510.2	11399635	11404047	+	N	Y	Y	lysine ketoglutarate reductase trans-splicing related 1, putative, expressed
2	LOC_Os02g22020	LOC_Os02g22020.1	13096086	13098236	+	N	Y	Y	MYB family transcription factor, putative, expressed
2	LOC_Os02g22130	LOC_Os02g22130.1	13173639	13176606	+	N	Y	Y	expressed protein
2	LOC_Os02g31080	LOC_Os02g31080.1	18575033	18581693	-	N	Y	Y	hydroxyproline-rich glycoprotein family protein, putative, expressed
2	LOC_Os02g32370	LOC_Os02g32370.1	19121903	19125842	+	N	Y	Y	inositol hexaphosphate kinase, putative, expressed
2	LOC_Os02g35130	LOC_Os02g35130.2	21082780	21088413	+	N	Y	Y	AIG1, putative, expressed
2	LOC_Os02g36940	LOC_Os02g36940.1	22311833	22313162	-	N	Y	Y	uncharacterized Cys-rich domain containing protein, putative, expressed
2	LOC_Os02g38440	LOC_Os02g38440.1	23241627	23244640	-	N	Y	Y	oxidoreductase, short chain dehydrogenase/reductase family, putative, expressed
2	LOC_Os02g39400	LOC_Os02g39400.1	23773107	23775668	+	N	Y	Y	isochorismatase family protein, putative, expressed
2	LOC_Os02g39884	LOC_Os02g39884.1	24098151	24099882	-	N	Y	Y	expressed protein
2	LOC_Os02g40240	LOC_Os02g40240.1	24350428	24354694	+	N	Y	Y	receptor kinase, putative, expressed
2	LOC_Os02g43430	LOC_Os02g43430.1	26208969	26213007	-	N	Y	Y	protein kinase domain containing protein, expressed
2	LOC_Os02g44480	LOC_Os02g44480.1	26922512	26924209	-	N	Y	Y	pentatricopeptide, putative, expressed
2	LOC_Os02g45750	LOC_Os02g45750.1	27837634	27841235	+	N	Y	Y	protein kinase domain containing protein, expressed
2	LOC_Os02g45810	LOC_Os02g45810.1	27906289	27909389	-	N	Y	Y	WD domain, G-beta repeat domain containing protein, expressed
2	LOC_Os02g45920	LOC_Os02g45920.1	27984937	27989356	+	N	Y	Y	expressed protein
2	LOC_Os02g46480	LOC_Os02g46480.1	28332931	28335404	+	N	Y	Y	expressed protein
2	LOC_Os02g46490	LOC_Os02g46490.1	28345982	28350933	+	N	Y	Y	protein phosphatase 2C, putative, expressed
2	LOC_Os02g47350	LOC_Os02g47350.1	28914744	28916890	+	N	Y	Y	oxidoreductase, short chain dehydrogenase/reductase family, putative, expressed
2	LOC_Os02g49070	LOC_Os02g49070.1	29997568	30002813	-	N	Y	Y	ZAC, putative, expressed
2	LOC_Os02g52770	LOC_Os02g52770.1	32273867	32275255	+	N	Y	Y	expressed protein
2	LOC_Os02g53040	LOC_Os02g53040.1	32461128	32462832	+	N	Y	Y	STE_MEKK_ste11_MAP3K.11 - STE kinases include homologs to sterile 7, sterile 11 and sterile 20 from yeast, expressed
2	LOC_Os02g54650	LOC_Os02g54650.1	33476228	33484018	-	N	Y	Y	diacylglycerol kinase, putative, expressed
2	LOC_Os02g56300	LOC_Os02g56300.1	34463030	34467135	+	N	Y	Y	aminotransferase, classes I and II, domain containing protein, expressed
2	LOC_Os02g57400	LOC_Os02g57400.1	35170411	35175254	-	N	Y	Y	2-phosphoglycerate kinase-related, putative, expressed
2	LOC_Os02g57420	LOC_Os02g57420.1	35190393	35194311	-	N	Y	Y	protein kinase APK1A, chloroplast precursor, putative, expressed
3	LOC_Os03g04110	LOC_Os03g04110.1	1878906	1881754	+	N	Y	Y	lysM domain-containing GPI-anchored protein precursor, putative, expressed
3	LOC_Os03g04430	LOC_Os03g04430.1	2055441	2058976	+	N	Y	Y	protein phosphatase 2C, putative, expressed
3	LOC_Os03g04890	LOC_Os03g04890.1	2336786	2341656	+	N	Y	Y	zinc finger family protein, putative, expressed
3	LOC_Os03g04930	LOC_Os03g04930.1	2375214	2378042	-	N	Y	Y	expressed protein
3	LOC_Os03g05470	LOC_Os03g05470.1	2707463	2710821	+	N	Y	Y	tyrosine protein kinase domain containing protein, putative, expressed
3	LOC_Os03g06410	LOC_Os03g06410.1	3201312	3208299	+	N	Y	Y	protein kinase domain containing protein, expressed
3	LOC_Os03g07950	LOC_Os03g07950.1	4066159	4067080	+	N	Y	Y	expressed protein
3	LOC_Os03g10210	LOC_Os03g10210.1	5180655	5182185	-	N	Y	Y	homeobox domain containing protein, expressed
3	LOC_Os03g10640	LOC_Os03g10640.1	5433906	5440327	+	N	Y	Y	calcium-transporting ATPase, plasma membrane-type, putative, expressed
3	LOC_Os03g12150	LOC_Os03g12150.1	6377128	6380731	+	N	Y	Y	serine/threonine-protein kinase receptor precursor, putative, expressed
3	LOC_Os03g12470	LOC_Os03g12470.1	6589671	6594037	+	N	Y	Y	OsWAK25 - OsWAK receptor-like protein kinase, expressed
3	LOC_Os03g12620	LOC_Os03g12620.1	6705818	6710465	-	N	Y	Y	glycosyl hydrolases family 17, putative, expressed
3	LOC_Os03g15860	LOC_Os03g15860.1	8749799	8752908	+	N	Y	Y	mitochondrial carrier protein, putative, expressed
3	LOC_Os03g16390	LOC_Os03g16390.1	9039563	9041499	-	N	Y	Y	avr9/Cf-9 rapidly elicited protein, putative, expressed
3	LOC_Os03g17010	LOC_Os03g17010.1	9449305	9453103	-	N	Y	Y	RNA recognition motif containing protein, putative, expressed
3	LOC_Os03g18220	LOC_Os03g18220.1	10217796	10220748	-	N	Y	Y	pyruvate decarboxylase isozyme 2, putative, expressed
3	LOC_Os03g19040	LOC_Os03g19040.1	10662390	10663805	+	N	Y	Y	expressed protein
3	LOC_Os03g19260	LOC_Os03g19260.1	10831259	10832340	-	N	Y	Y	expressed protein
3	LOC_Os03g20530	LOC_Os03g20530.1	11629370	11635559	-	N	Y	Y	DUF630/DUF632 domains containing protein, putative, expressed
3	LOC_Os03g21230	LOC_Os03g21230.1	12117811	12123134	+	N	Y	Y	leucine-rich repeat family protein, putative, expressed
3	LOC_Os03g21840	LOC_Os03g21840.1	12480736	12483098	-	N	Y	Y	reticulon domain containing protein, putative, expressed
3	LOC_Os03g24300	LOC_Os03g24300.1	13833495	13834606	-	N	Y	Y	LTPL1 - Protease inhibitor/seed storage/LTP family protein precursor, expressed
3	LOC_Os03g27450	LOC_Os03g27450.1	15747272	15752378	+	N	Y	Y	ADP-ribosylation factor, putative, expressed
3	LOC_Os03g27590	LOC_Os03g27590.1	15823663	15829107	-	N	Y	Y	OsSCP18 - Putative Serine Carboxypeptidase homologue, expressed
3	LOC_Os03g29250	LOC_Os03g29250.1	16645316	16646422	+	N	Y	Y	SPX domain-containing protein, putative, expressed
3	LOC_Os03g29470	LOC_Os03g29470.1	16794234	16799486	+	N	Y	Y	transcription initiation factor IID, putative, expressed
3	LOC_Os03g31510	LOC_Os03g31510.1	17949266	17950118	+	N	Y	Y	cysteine proteinase inhibitor 8 precursor, putative, expressed
3	LOC_Os03g32580	LOC_Os03g32580.1	18635876	18638518	+	N	Y	Y	BRASSINOSTEROID INSENSITIVE 1-associated receptor kinase 1 precursor, putative, expressed
3	LOC_Os03g37010	LOC_Os03g37010.3	20515439	20518534	-	N	Y	Y	glycosyltransferase, putative, expressed
3	LOC_Os03g37840	LOC_Os03g37840.1	21002792	21007629	-	N	Y	Y	potassium transporter, putative, expressed
3	LOC_Os03g38800	LOC_Os03g38800.1	21544801	21546790	-	N	Y	Y	AAA family ATPase, putative, expressed
3	LOC_Os03g44450	LOC_Os03g44450.1	25009230	25010369	-	N	Y	Y	expressed protein
3	LOC_Os03g48540	LOC_Os03g48540.1	27668897	27674658	+	N	Y	Y	expressed protein
3	LOC_Os03g49620	LOC_Os03g49620.3	28254433	28258987	-	N	Y	Y	BRASSINOSTEROID INSENSITIVE 1-associated receptor kinase 1 precursor, putative, expressed
3	LOC_Os03g50210	LOC_Os03g50210.1	28631644	28633378	+	N	Y	Y	DUF292 domain containing protein, expressed
3	LOC_Os03g51740	LOC_Os03g51740.1	29660662	29662927	-	N	Y	Y	aminotransferase, classes I and II, domain containing protein, expressed
3	LOC_Os03g51910	LOC_Os03g51910.1	29774810	29776910	-	N	Y	Y	basic helix-loop-helix protein, putative, expressed
3	LOC_Os03g53200	LOC_Os03g53200.1	30517536	30520559	+	N	Y	Y	OsCML4 - Calmodulin-related calcium sensor protein, expressed
3	LOC_Os03g53270	LOC_Os03g53270.1	30560706	30563692	-	N	Y	Y	stem-specific protein TSJT1, putative, expressed
3	LOC_Os03g53510	LOC_Os03g53510.2	30689440	30693101	+	N	Y	Y	WD domain, G-beta repeat domain containing protein, expressed
3	LOC_Os03g53740	LOC_Os03g53740.1	30809029	30810138	+	N	Y	Y	expressed protein
3	LOC_Os03g56500	LOC_Os03g56500.1	32193320	32195091	-	N	Y	Y	expressed protein
3	LOC_Os03g57320	LOC_Os03g57320.1	32696457	32698900	-	N	Y	Y	expp1 protein precursor, putative, expressed
3	LOC_Os03g58150	LOC_Os03g58150.1	33103022	33105443	-	N	Y	Y	transmembrane BAX inhibitor motif-containing protein, putative, expressed
3	LOC_Os03g58740	LOC_Os03g58740.1	33453405	33457353	+	N	Y	Y	expressed protein
3	LOC_Os03g58960	LOC_Os03g58960.1	33570513	33576145	-	N	Y	Y	DHHC zinc finger domain containing protein, expressed
3	LOC_Os03g59390	LOC_Os03g59390.1	33805800	33810099	+	N	Y	Y	CAMK_CAMK_like.24 - CAMK includes calcium/calmodulin depedent protein kinases, expressed
3	LOC_Os03g59450	LOC_Os03g59450.1	33837942	33841754	-	N	Y	Y	transporter-related, putative, expressed
3	LOC_Os03g60520	LOC_Os03g60520.1	34396967	34400277	-	N	Y	Y	expressed protein
3	LOC_Os03g60650	LOC_Os03g60650.1	34474694	34478370	-	N	Y	Y	protein phosphatase 2C, putative, expressed
3	LOC_Os03g61060	LOC_Os03g61060.1	34688286	34690737	-	N	Y	Y	protein kinase domain containing protein, expressed
3	LOC_Os03g62010	LOC_Os03g62010.1	35140195	35141216	+	N	Y	Y	harpin-induced protein 1 domain containing protein, expressed
3	LOC_Os03g62180	LOC_Os03g62180.2	35218962	35222920	-	N	Y	Y	lectin protein kinase family protein, putative, expressed
4	LOC_Os04g01300	LOC_Os04g01300.2	226838	230038	-	N	Y	Y	OsRhmbd10 - Putative Rhomboid homologue, expressed
4	LOC_Os04g01320	LOC_Os04g01320.1	246303	249229	-	N	Y	Y	serine/threonine-protein kinase receptor precursor, putative, expressed
4	LOC_Os04g06520	LOC_Os04g06520.1	3410728	3412439	-	N	Y	Y	expressed protein
4	LOC_Os04g31030	LOC_Os04g31030.1	18547278	18550982	+	N	Y	Y	nitrate-induced NOI protein, expressed
4	LOC_Os04g31610	LOC_Os04g31610.1	18905455	18907157	-	N	Y	Y	OsFBO3 - F-box and other domain containing protein, expressed
4	LOC_Os04g32370	LOC_Os04g32370.1	19411416	19418731	+	N	Y	Y	hydroxyproline-rich glycoprotein family protein, putative, expressed
4	LOC_Os04g34080	LOC_Os04g34080.1	20640334	20645392	-	N	Y	Y	WD-40 repeat family protein, putative, expressed
4	LOC_Os04g34140	LOC_Os04g34140.1	20690854	20692626	+	N	Y	Y	U-box protein CMPG1, putative, expressed
4	LOC_Os04g35520	LOC_Os04g35520.2	21622953	21627315	-	N	Y	Y	OsAPx7 - Stromal Ascorbate Peroxidase encoding gene 5,8, expressed
4	LOC_Os04g35700	LOC_Os04g35700.1	21752560	21758662	-	N	Y	Y	STE_MEKK_ste11_MAP3K.16 - STE kinases include homologs to sterile 7, sterile 11 and sterile 20 from yeast, expressed
4	LOC_Os04g37700	LOC_Os04g37700.1	22425447	22426575	+	N	Y	Y	expressed protein
4	LOC_Os04g37740	LOC_Os04g37740.1	22441954	22443707	-	N	Y	Y	zinc finger, C3HC4 type domain containing protein, expressed
4	LOC_Os04g37904	LOC_Os04g37904.1	22534358	22541033	-	N	Y	Y	protein phosphatase 2C, putative, expressed
4	LOC_Os04g38480	LOC_Os04g38480.1	22867268	22872511	-	N	Y	Y	BRASSINOSTEROID INSENSITIVE 1-associated receptor kinase 1 precursor, putative, expressed
4	LOC_Os04g40590	LOC_Os04g40590.1	24101138	24102493	-	N	Y	Y	wax synthase isoform 1, putative, expressed
4	LOC_Os04g41030	LOC_Os04g41030.1	24348022	24350872	+	N	Y	Y	inactive receptor kinase At1g27190 precursor, putative, expressed
4	LOC_Os04g41260	LOC_Os04g41260.1	24480757	24488863	+	N	Y	Y	amine oxidase, flavin-containing, domain containing protein, expressed
4	LOC_Os04g41380	LOC_Os04g41380.1	24541955	24545637	+	N	Y	Y	Leucine Rich Repeat family protein, expressed
4	LOC_Os04g42480	LOC_Os04g42480.1	25140210	25145158	+	N	Y	Y	receptor-like protein kinase At3g46290 precursor, putative, expressed
4	LOC_Os04g42500	LOC_Os04g42500.1	25150360	25152873	+	N	Y	Y	trafficking protein particle complex subunit, putative, expressed
4	LOC_Os04g43340	LOC_Os04g43340.1	25631835	25636842	-	N	Y	Y	disease resistance RPP13-like protein 1, putative, expressed
4	LOC_Os04g44750	LOC_Os04g44750.1	26505339	26508866	-	N	Y	Y	transporter family protein, putative, expressed
4	LOC_Os04g44900	LOC_Os04g44900.1	26572700	26575257	-	N	Y	Y	lectin-like receptor kinase, putative, expressed
4	LOC_Os04g44910	LOC_Os04g44910.1	26576092	26578766	+	N	Y	Y	receptor like protein kinase, putative, expressed
4	LOC_Os04g45130	LOC_Os04g45130.1	26684582	26685645	-	N	Y	Y	heavy-metal-associated domain-containing protein, putative, expressed
4	LOC_Os04g45280	LOC_Os04g45280.1	26754330	26757287	-	N	Y	Y	histidine triad family protein, putative, expressed
4	LOC_Os04g45930	LOC_Os04g45930.3	27200262	27206973	+	N	Y	Y	RNA recognition motif containing protein, expressed
4	LOC_Os04g47330	LOC_Os04g47330.1	28096279	28097630	-	N	Y	Y	rho-GTPase-activating protein-related, putative, expressed
4	LOC_Os04g50120	LOC_Os04g50120.1	29894656	29896857	-	N	Y	Y	zinc-binding protein, putative, expressed
4	LOC_Os04g50720	LOC_Os04g50720.1	30006879	30011384	+	N	Y	Y	ara54-like RING finger protein, putative, expressed
4	LOC_Os04g51050	LOC_Os04g51050.1	30220289	30223170	-	N	Y	Y	OsWAK53b - OsWAK receptor-like protein kinase, expressed
4	LOC_Os04g51890	LOC_Os04g51890.1	30783636	30784530	+	N	Y	Y	OsSAUR20 - Auxin-responsive SAUR gene family member, expressed
4	LOC_Os04g52570	LOC_Os04g52570.1	31254841	31257934	-	N	Y	Y	expressed protein
4	LOC_Os04g54740	LOC_Os04g54740.1	32552399	32556341	+	N	Y	Y	expressed protein
4	LOC_Os04g55150	LOC_Os04g55150.2	32788716	32794169	+	N	Y	Y	UBA/TS-N domain containing protein, expressed
4	LOC_Os04g56110	LOC_Os04g56110.1	33418505	33421204	+	N	Y	Y	protein kinase, putative, expressed
4	LOC_Os04g56920	LOC_Os04g56920.1	33940929	33943427	-	N	Y	Y	glycosyl hydrolases, putative, expressed
5	LOC_Os05g04360	LOC_Os05g04360.1	1994243	1996903	+	N	Y	Y	protein phosphatase 2C, putative, expressed
5	LOC_Os05g05180	LOC_Os05g05180.2	2522903	2525214	-	N	Y	Y	OsGH3.6 - Probable indole-3-acetic acid-amido synthetase, expressed
5	LOC_Os05g08610	LOC_Os05g08610.1	4710637	4715385	+	N	Y	Y	zinc finger family protein, putative, expressed
5	LOC_Os05g08860	LOC_Os05g08860.1	4895041	4895877	+	N	Y	Y	expressed protein
5	LOC_Os05g09500	LOC_Os05g09500.1	5337195	5341210	-	N	Y	Y	hexokinase, putative, expressed
5	LOC_Os05g12670	LOC_Os05g12670.1	7271691	7272578	-	N	Y	Y	expressed protein
5	LOC_Os05g13770	LOC_Os05g13770.1	7630178	7633948	+	N	Y	Y	RNA polymerase Rpb7, N-terminal domain containing protein, expressed
5	LOC_Os05g15230	LOC_Os05g15230.1	8640173	8642246	+	N	Y	Y	plant protein of unknown function domain containing protein, expressed
5	LOC_Os05g23990	LOC_Os05g23990.1	13817137	13822276	+	N	Y	Y	rp3 protein, putative, expressed
5	LOC_Os05g24010	LOC_Os05g24010.1	13834115	13840148	+	N	Y	Y	receptor protein kinase-like, putative, expressed
5	LOC_Os05g24684	LOC_Os05g24684.1	14294663	14308828	-	N	Y	Y	structural constituent of ribosome, putative, expressed
5	LOC_Os05g25450	LOC_Os05g25450.1	14795522	14799642	-	N	Y	Y	TKL_IRAK_CrRLK1L-1.3 - The CrRLK1L-1 subfamily has homology to the CrRLK1L homolog, expressed
5	LOC_Os05g27090	LOC_Os05g27090.1	15753058	15754783	-	N	Y	Y	basic helix-loop-helix domain containing protein, expressed
5	LOC_Os05g27340	LOC_Os05g27340.1	15888702	15890434	+	N	Y	Y	expressed protein
5	LOC_Os05g30640	LOC_Os05g30640.1	17751476	17753311	+	N	Y	Y	leucine zipper protein-like, putative, expressed
5	LOC_Os05g34220	LOC_Os05g34220.1	20258661	20262179	+	N	Y	Y	vrga1, putative, expressed
5	LOC_Os05g34270	LOC_Os05g34270.1	20283253	20287008	-	N	Y	Y	inactive receptor kinase At1g27190 precursor, putative, expressed
5	LOC_Os05g34480	LOC_Os05g34480.1	20442734	20446077	+	N	Y	Y	expressed protein
5	LOC_Os05g35170	LOC_Os05g35170.1	20880322	20884443	-	N	Y	Y	no apical meristem protein, putative, expressed
5	LOC_Os05g36360	LOC_Os05g36360.1	21525165	21526787	+	N	Y	Y	U-box domain containing protein, expressed
5	LOC_Os05g37120	LOC_Os05g37120.1	21692487	21697824	-	N	Y	Y	sec23/Sec24 zinc finger family protein, expressed
5	LOC_Os05g37820	LOC_Os05g37820.1	22155977	22159718	+	N	Y	Y	transporter, major facilitator family, putative, expressed
5	LOC_Os05g38180	LOC_Os05g38180.1	22393917	22397105	+	N	Y	Y	Yip1 domain containing protein, expressed
5	LOC_Os05g38264	LOC_Os05g38264.1	22436430	22437469	-	N	Y	Y	expressed protein
5	LOC_Os05g39240	LOC_Os05g39240.1	23009214	23013433	+	N	Y	Y	ammonium transporter protein, putative, expressed
5	LOC_Os05g41370	LOC_Os05g41370.1	24230695	24234793	+	N	Y	Y	TKL_IRAK_DUF26-la.1 - DUF26 kinases have homology to DUF26 containing loci, expressed
5	LOC_Os05g41580	LOC_Os05g41580.1	24347205	24354543	+	N	Y	Y	calcium-transporting ATPase, plasma membrane-type, putative, expressed
5	LOC_Os05g44290	LOC_Os05g44290.2	25771890	25775928	+	N	Y	Y	protein kinase domain containing protein, expressed
5	LOC_Os05g47630	LOC_Os05g47630.1	27287037	27289877	+	N	Y	Y	peptidyl-tRNA hydrolase, mitochondrial precursor protein, putative, expressed
5	LOC_Os05g48210	LOC_Os05g48210.1	27638094	27638976	+	N	Y	Y	expressed protein
5	LOC_Os05g49750	LOC_Os05g49750.1	28539658	28543849	-	N	Y	Y	expressed protein
5	LOC_Os05g50810	LOC_Os05g50810.1	29140430	29144552	-	N	Y	Y	CAMK_CAMK_like.5 - CAMK includes calcium/calmodulin depedent protein kinases, expressed
5	LOC_Os05g51520	LOC_Os05g51520.1	29545098	29546798	-	N	Y	Y	expressed protein
5	LOC_Os05g51590	LOC_Os05g51590.1	29584730	29586168	-	N	Y	Y	N-rich protein, putative, expressed
6	LOC_Os06g02180	LOC_Os06g02180.1	660148	665406	-	N	Y	Y	CSLD2 - cellulose synthase-like family D, expressed
6	LOC_Os06g05284	LOC_Os06g05284.1	2380595	2382937	+	N	Y	Y	transferase family protein, putative, expressed
6	LOC_Os06g05520	LOC_Os06g05520.1	2498847	2502901	-	N	Y	Y	OsMKK1 - putative MAPKK based on amino acid sequence homology, expressed
6	LOC_Os06g05880	LOC_Os06g05880.1	2690213	2693052	+	N	Y	Y	profilin domain containing protein, expressed
6	LOC_Os06g05940	LOC_Os06g05940.1	2717865	2721617	-	N	Y	Y	DTA2, putative, expressed
6	LOC_Os06g06350	LOC_Os06g06350.1	2949764	2957842	+	N	Y	Y	AMP-binding enzyme, putative, expressed
6	LOC_Os06g06360	LOC_Os06g06360.1	2958991	2963006	+	N	Y	Y	WRKY113, expressed
6	LOC_Os06g06760	LOC_Os06g06760.1	3175776	3181762	-	N	Y	Y	protein kinase, putative, expressed
6	LOC_Os06g07130	LOC_Os06g07130.1	3408660	3418591	+	N	Y	Y	SHR5-receptor-like kinase, putative, expressed
6	LOC_Os06g07200	LOC_Os06g07200.1	3445019	3448344	-	N	Y	Y	syntaxin, putative, expressed
6	LOC_Os06g10109	LOC_Os06g10109.1	5158179	5165171	+	N	Y	Y	expressed protein
6	LOC_Os06g10580	LOC_Os06g10580.1	5461001	5470876	-	N	Y	Y	cyclic nucleotide-gated ion channel, putative, expressed
6	LOC_Os06g10790	LOC_Os06g10790.1	5633354	5635721	-	N	Y	Y	lectin-like receptor kinase, putative, expressed
6	LOC_Os06g12090	LOC_Os06g12090.1	6475161	6479073	+	N	Y	Y	miro, putative, expressed
6	LOC_Os06g12390	LOC_Os06g12390.2	6715886	6722017	+	N	Y	Y	galactosyltransferase family protein, putative, expressed
6	LOC_Os06g14780	LOC_Os06g14780.1	8374547	8376921	-	N	Y	Y	expressed protein
6	LOC_Os06g17870	LOC_Os06g17870.1	10372663	10374624	+	N	Y	Y	nitrate-induced NOI protein, putative, expressed
6	LOC_Os06g18850	LOC_Os06g18850.1	10709309	10714494	-	N	Y	Y	cadmium tolerance factor, putative, expressed
6	LOC_Os06g19370	LOC_Os06g19370.1	11022311	11027884	+	N	Y	Y	cadmium tolerance factor, putative, expressed
6	LOC_Os06g19400	LOC_Os06g19400.1	11046380	11054423	+	N	Y	Y	GRAM and C2 domains containing protein, putative, expressed
6	LOC_Os06g22290	LOC_Os06g22290.1	12931779	12934695	+	N	Y	Y	legume lectins beta domain containing protein, expressed
6	LOC_Os06g23360	LOC_Os06g23360.1	13631703	13632940	+	N	Y	Y	LTPL70 - Protease inhibitor/seed storage/LTP family protein precursor, expressed
6	LOC_Os06g25250	LOC_Os06g25250.1	14770312	14773944	+	N	Y	Y	endoribonuclease Dicer, putative, expressed
6	LOC_Os06g35200	LOC_Os06g35200.1	20522130	20524985	+	N	Y	Y	receptor-like kinase, putative, expressed
6	LOC_Os06g36270	LOC_Os06g36270.3	21255243	21259922	+	N	Y	Y	receptor-like protein kinase 5 precursor, putative, expressed
6	LOC_Os06g43210	LOC_Os06g43210.1	25967860	25974644	-	N	Y	Y	zinc finger, C3HC4 type domain containing protein, expressed
6	LOC_Os06g43590	LOC_Os06g43590.2	26215482	26218666	+	N	Y	Y	SNF7 domain containing protein, putative, expressed
6	LOC_Os06g43660	LOC_Os06g43660.1	26272897	26278666	+	N	Y	Y	inorganic H+ pyrophosphatase, putative, expressed
6	LOC_Os06g44170	LOC_Os06g44170.1	26650127	26652370	-	N	Y	Y	NAD dependent epimerase/dehydratase family protein, putative, expressed
6	LOC_Os06g44300	LOC_Os06g44300.1	26736603	26744116	+	N	Y	Y	WAX2, putative, expressed
6	LOC_Os06g45110	LOC_Os06g45110.1	27279950	27284998	-	N	Y	Y	DNA binding protein, putative, expressed
6	LOC_Os06g45430	LOC_Os06g45430.1	27466365	27469864	+	N	Y	Y	cell cycle control protein, putative, expressed
6	LOC_Os06g46310	LOC_Os06g46310.2	28059354	28065180	-	N	Y	Y	metal transporter Nramp6, putative, expressed
6	LOC_Os06g46330	LOC_Os06g46330.1	28090119	28094397	-	N	Y	Y	Protein kinase domain containing protein, expressed
6	LOC_Os06g47860	LOC_Os06g47860.1	28962559	28964770	+	N	Y	Y	expressed protein
6	LOC_Os06g48590	LOC_Os06g48590.1	29398207	29402539	+	N	Y	Y	CGMC_MAPKCMGC_2_SLT2y_ERK.2 - CGMC includes CDA, MAPK, GSK3, and CLKC kinases, expressed
6	LOC_Os06g48680	LOC_Os06g48680.1	29446623	29447535	-	N	Y	Y	expressed protein
6	LOC_Os06g48980	LOC_Os06g48980.1	29675090	29678081	-	N	Y	Y	protein kinase APK1B, chloroplast precursor, putative, expressed
6	LOC_Os06g49430	LOC_Os06g49430.1	29949829	29954874	+	N	Y	Y	CGMC_MAPKCMGC_2.11 - CGMC includes CDA, MAPK, GSK3, and CLKC kinases, expressed
6	LOC_Os06g50030	LOC_Os06g50030.1	30301723	30308398	+	N	Y	Y	CAMK_CAMK_like.30 - CAMK includes calcium/calmodulin depedent protein kinases, expressed
6	LOC_Os06g51170	LOC_Os06g51170.1	30953028	30956664	-	N	Y	Y	serine/threonine-protein kinase Cx32, chloroplast precursor, putative, expressed
7	LOC_Os07g02990	LOC_Os07g02990.1	1113969	1116298	+	N	Y	Y	expressed protein
7	LOC_Os07g03030	LOC_Os07g03030.1	1143552	1145530	+	N	Y	Y	expressed protein
7	LOC_Os07g03040	LOC_Os07g03040.1	1149397	1154646	+	N	Y	Y	expressed protein
7	LOC_Os07g03060	LOC_Os07g03060.1	1159806	1163372	+	N	Y	Y	expressed protein
7	LOC_Os07g03810	LOC_Os07g03810.1	1590435	1593309	-	N	Y	Y	lectin-like receptor kinase 7, putative, expressed
7	LOC_Os07g03820	LOC_Os07g03820.1	1595360	1597614	-	N	Y	Y	lectin-like receptor kinase, putative, expressed
7	LOC_Os07g04040	LOC_Os07g04040.1	1712201	1714497	+	N	Y	Y	expressed protein
7	LOC_Os07g05400	LOC_Os07g05400.1	2476835	2480202	-	N	Y	Y	ferredoxin--NADP reductase, chloroplast precursor, putative, expressed
7	LOC_Os07g08070	LOC_Os07g08070.1	4089220	4092087	-	N	Y	Y	transmembrane BAX inhibitor motif-containing protein, putative, expressed
7	LOC_Os07g09630	LOC_Os07g09630.1	5116627	5119153	-	N	Y	Y	oxidoreductase, putative, expressed
7	LOC_Os07g22710	LOC_Os07g22710.1	12794960	12803568	-	N	Y	Y	CAMK_CAMK_like.32 - CAMK includes calcium/calmodulin depedent protein kinases, expressed
7	LOC_Os07g29390	LOC_Os07g29390.3	17254909	17260675	-	N	Y	Y	peptidyl-prolyl cis-trans isomerase, putative, expressed
7	LOC_Os07g29630	LOC_Os07g29630.1	17421301	17425456	-	N	Y	Y	SNF7 domain containing protein, putative, expressed
7	LOC_Os07g32380	LOC_Os07g32380.1	19243265	19247820	-	N	Y	Y	protein phosphatase 2C, putative, expressed
7	LOC_Os07g35004	LOC_Os07g35004.1	20969981	20975950	+	N	Y	Y	TKL_IRAK_DUF26-la.4 - DUF26 kinases have homology to DUF26 containing loci, expressed
7	LOC_Os07g35660	LOC_Os07g35660.1	21359653	21366555	+	N	Y	Y	TKL_IRAK_DUF26-lc.21 - DUF26 kinases have homology to DUF26 containing loci, expressed
7	LOC_Os07g35690	LOC_Os07g35690.1	21378090	21381229	+	N	Y	Y	TKL_IRAK_DUF26-lc.3 - DUF26 kinases have homology to DUF26 containing loci, expressed
7	LOC_Os07g36210	LOC_Os07g36210.1	21633805	21636606	-	N	Y	Y	expressed protein
7	LOC_Os07g37100	LOC_Os07g37100.1	22231008	22234636	-	N	Y	Y	nucleoside transporter, putative, expressed
7	LOC_Os07g38070	LOC_Os07g38070.1	22826907	22831523	+	N	Y	Y	protein kinase, putative, expressed
7	LOC_Os07g38240	LOC_Os07g38240.1	22930763	22933283	+	N	Y	Y	ZOS7-05 - C2H2 zinc finger protein, expressed
7	LOC_Os07g38430	LOC_Os07g38430.1	23091890	23094460	+	N	Y	Y	WD domain, G-beta repeat domain containing protein, expressed
7	LOC_Os07g39350	LOC_Os07g39350.1	23582065	23584548	+	N	Y	Y	transporter family protein, putative, expressed
7	LOC_Os07g39780	LOC_Os07g39780.1	23833355	23840103	+	N	Y	Y	SUMO-activating enzyme subunit 2, putative, expressed
7	LOC_Os07g41460	LOC_Os07g41460.1	24845109	24846577	+	N	Y	Y	sulfotransferase domain containing protein, expressed
7	LOC_Os07g42940	LOC_Os07g42940.1	25717760	25722215	+	N	Y	Y	CAMK_CAMK_like.7 - CAMK includes calcium/calmodulin depedent protein kinases, expressed
7	LOC_Os07g48229	LOC_Os07g48229.1	28809536	28819786	-	N	Y	Y	vacuolar-sorting receptor precursor, putative, expressed
7	LOC_Os07g48780	LOC_Os07g48780.1	29197727	29200392	-	N	Y	Y	OsCam1-2 - Calmodulin, expressed
8	LOC_Os08g01390	LOC_Os08g01390.1	250589	258794	+	N	Y	Y	phosphatidylinositol-4-phosphate 5-Kinase, putative, expressed
8	LOC_Os08g01880	LOC_Os08g01880.1	539637	541617	-	N	Y	Y	synaptobrevin-related family protein, putative, expressed
8	LOC_Os08g03350	LOC_Os08g03350.1	1561754	1567028	+	N	Y	Y	amino acid transporter, putative, expressed
8	LOC_Os08g04470	LOC_Os08g04470.1	2195441	2196994	-	N	Y	Y	U box protein 8, putative, expressed
8	LOC_Os08g05480	LOC_Os08g05480.1	2918636	2921281	+	N	Y	Y	OsFBX261 - F-box domain containing protein, expressed
8	LOC_Os08g06240	LOC_Os08g06240.1	3438448	3442003	+	N	Y	Y	MYB family transcription factor, putative, expressed
8	LOC_Os08g08700	LOC_Os08g08700.1	5034835	5035853	-	N	Y	Y	ubiquitin family protein, putative, expressed
8	LOC_Os08g10260	LOC_Os08g10260.1	5964410	5967847	-	N	Y	Y	NBS-LRR disease resistance protein, putative, expressed
8	LOC_Os08g10430	LOC_Os08g10430.1	6127418	6131390	+	N	Y	Y	NBS-LRR disease resistance protein, putative, expressed
8	LOC_Os08g19694	LOC_Os08g19694.1	11785529	11798467	-	N	Y	Y	NB-ARC domain containing protein, expressed
8	LOC_Os08g23290	LOC_Os08g23290.1	14056070	14058411	+	N	Y	Y	serine/threonine-protein kinase BRI1-like 2 precursor, putative, expressed
8	LOC_Os08g25380	LOC_Os08g25380.1	15431294	15435283	-	N	Y	Y	serine/threonine-protein kinase BRI1-like 1 precursor, putative, expressed
8	LOC_Os08g27030	LOC_Os08g27030.1	16513726	16517896	-	N	Y	Y	lipid phosphatase protein, putative, expressed
8	LOC_Os08g29809	LOC_Os08g29809.1	18319089	18329913	-	N	Y	Y	resistance protein LR10, putative, expressed
8	LOC_Os08g39000	LOC_Os08g39000.1	24657076	24658340	+	N	Y	Y	expressed protein
8	LOC_Os08g39350	LOC_Os08g39350.1	24865939	24872160	+	N	Y	Y	glycerophosphoryl diester phosphodiesterase family protein, putative, expressed
8	LOC_Os08g40680	LOC_Os08g40680.1	25758851	25759949	-	N	Y	Y	glycosyl hydrolase, putative, expressed
8	LOC_Os08g41470	LOC_Os08g41470.1	26192691	26196096	-	N	Y	Y	proteophosphoglycan ppg4, putative, expressed
8	LOC_Os08g41910	LOC_Os08g41910.1	26464491	26467802	+	N	Y	Y	Sua5/YciO/YrdC/YwlC family protein, putative, expressed
8	LOC_Os08g42580	LOC_Os08g42580.1	26908834	26913629	+	N	Y	Y	protein kinase domain containing protein, expressed
8	LOC_Os08g43180	LOC_Os08g43180.1	27306256	27309652	-	N	Y	Y	expressed protein
8	LOC_Os08g43470	LOC_Os08g43470.1	27497190	27501389	+	N	Y	Y	ER lumen protein retaining receptor, putative, expressed
9	LOC_Os09g05020	LOC_Os09g05020.2	2697267	2702745	+	N	Y	Y	tyrosine phosphatase family protein, putative, expressed
9	LOC_Os09g10840	LOC_Os09g10840.2	5918077	5929775	+	N	Y	Y	transcription factor, putative, expressed
9	LOC_Os09g11460	LOC_Os09g11460.1	6387891	6389789	-	N	Y	Y	AP2 domain containing protein, expressed
9	LOC_Os09g17190	LOC_Os09g17190.1	10545687	10547371	-	N	Y	Y	OsFBX320 - F-box domain containing protein, expressed
9	LOC_Os09g20480	LOC_Os09g20480.1	12345724	12349668	+	N	Y	Y	transporter, putative, expressed
9	LOC_Os09g23780	LOC_Os09g23780.1	14153041	14154150	-	N	Y	Y	expressed protein
9	LOC_Os09g25190	LOC_Os09g25190.1	15090663	15092960	+	N	Y	Y	protein binding protein, putative, expressed
9	LOC_Os09g25760	LOC_Os09g25760.1	15444236	15446602	+	N	Y	Y	tetraspanin family protein, putative, expressed
9	LOC_Os09g26144	LOC_Os09g26144.1	15752949	15762839	+	N	Y	Y	glutamate receptor, putative, expressed
9	LOC_Os09g26460	LOC_Os09g26460.1	15984331	15991063	-	N	Y	Y	protein binding protein, putative, expressed
9	LOC_Os09g27080	LOC_Os09g27080.1	16476943	16481749	+	N	Y	Y	growth regulator related protein, putative, expressed
9	LOC_Os09g29520	LOC_Os09g29520.1	17961169	17962785	-	N	Y	Y	OsWAK81 - OsWAK receptor-like cytoplasmic kinase OsWAK-RLCK, expressed
9	LOC_Os09g34300	LOC_Os09g34300.1	20243651	20248528	-	N	Y	Y	Inositol 1, 3, 4-trisphosphate 5/6-kinase, putative, expressed
9	LOC_Os09g36600	LOC_Os09g36600.1	21110924	21114651	-	N	Y	Y	nodulin, putative, expressed
9	LOC_Os09g36940	LOC_Os09g36940.1	21313123	21313913	-	N	Y	Y	plastocyanin-like domain containing protein, putative, expressed
9	LOC_Os09g38700	LOC_Os09g38700.1	22243893	22249302	+	N	Y	Y	STRUBBELIG-RECEPTOR FAMILY 5 precursor, putative, expressed
9	LOC_Os09g39960	LOC_Os09g39960.1	22911510	22916787	-	N	Y	Y	dynamin family protein, putative, expressed
10	LOC_Os10g01060	LOC_Os10g01060.1	67119	72971	+	N	Y	Y	protein kinase family protein, putative, expressed
10	LOC_Os10g01100	LOC_Os10g01100.1	94798	97746	+	N	Y	Y	receptor-like protein kinase, putative, expressed
10	LOC_Os10g02360	LOC_Os10g02360.1	848170	850432	-	N	Y	Y	OsWAK98 - OsWAK receptor-like cytoplasmic kinase OsWAK-RLCK, expressed
10	LOC_Os10g04370	LOC_Os10g04370.1	2059131	2060817	-	N	Y	Y	OsFBX357 - F-box domain containing protein, expressed
10	LOC_Os10g11260	LOC_Os10g11260.1	6244534	6250842	+	N	Y	Y	ubiquitin-conjugating enzyme, putative, expressed
10	LOC_Os10g25420	LOC_Os10g25420.1	13142398	13144630	+	N	Y	Y	GDSL-like lipase/acylhydrolase, putative, expressed
10	LOC_Os10g30540	LOC_Os10g30540.1	15877678	15880058	+	N	Y	Y	lectin-like receptor kinase, putative, expressed
10	LOC_Os10g30880	LOC_Os10g30880.1	16106296	16107381	+	N	Y	Y	expressed protein
10	LOC_Os10g32700	LOC_Os10g32700.1	17117277	17119888	-	N	Y	Y	hypersensitive-induced response protein, putative, expressed
10	LOC_Os10g34220	LOC_Os10g34220.1	18258125	18262552	+	N	Y	Y	TKL_IRAK_DUF26-lf.1 - DUF26 kinases have homology to DUF26 containing loci, expressed
10	LOC_Os10g35460	LOC_Os10g35460.1	18976009	18979110	+	N	Y	Y	COBRA, putative, expressed
10	LOC_Os10g35470	LOC_Os10g35470.1	18981326	18985212	+	N	Y	Y	oxidoreductase, putative, expressed
10	LOC_Os10g35850	LOC_Os10g35850.1	19166322	19168809	-	N	Y	Y	cytochrome b5-like Heme/Steroid binding domain containing protein, expressed
10	LOC_Os10g38060	LOC_Os10g38060.2	20379535	20386096	-	N	Y	Y	phospholipase D, putative, expressed
10	LOC_Os10g38930	LOC_Os10g38930.1	20736983	20738313	+	N	Y	Y	shikimate/quinate 5-dehydrogenase, putative, expressed
10	LOC_Os10g38950	LOC_Os10g38950.1	20756089	20760021	+	N	Y	Y	CGMC_MAPKCMGC_2_ERK.14 - CGMC includes CDA, MAPK, GSK3, and CLKC kinases, expressed
10	LOC_Os10g40060	LOC_Os10g40060.1	21454034	21459779	-	N	Y	Y	protein kinase, putative, expressed
10	LOC_Os10g40490	LOC_Os10g40490.1	21679082	21681432	+	N	Y	Y	U-box domain containing protein, expressed
10	LOC_Os10g41230	LOC_Os10g41230.1	22152631	22154163	+	N	Y	Y	homeobox associated leucine zipper, putative, expressed
10	LOC_Os10g41800	LOC_Os10g41800.1	22497865	22499262	-	N	Y	Y	expressed protein
10	LOC_Os10g41970	LOC_Os10g41970.1	22568902	22573486	+	N	Y	Y	methyltransferase, putative, expressed
10	LOC_Os10g42750	LOC_Os10g42750.1	23062454	23066292	+	N	Y	Y	CSLD1 - cellulose synthase-like family D, expressed
11	LOC_Os11g02200	LOC_Os11g02200.1	618437	620123	+	N	Y	Y	expressed protein
11	LOC_Os11g05100	LOC_Os11g05100.1	2234578	2239102	+	N	Y	Y	nucleolar GTPase, putative, expressed
11	LOC_Os11g07040	LOC_Os11g07040.1	3495218	3499974	-	N	Y	Y	CAMK_CAMK_like.43 - CAMK includes calcium/calmodulin depedent protein kinases, expressed
11	LOC_Os11g09329	LOC_Os11g09329.1	4993425	5006288	-	N	Y	Y	VHS and GAT domain containing protein, expressed
11	LOC_Os11g10050	LOC_Os11g10050.1	5378424	5383906	-	N	Y	Y	G-protein alpha subunit, putative, expressed
11	LOC_Os11g10290	LOC_Os11g10290.1	5586494	5589200	-	N	Y	Y	S-domain receptor-like protein kinase, putative, expressed
11	LOC_Os11g10480	LOC_Os11g10480.1	5712641	5716288	-	N	Y	Y	dehydrogenase, putative, expressed
11	LOC_Os11g21990	LOC_Os11g21990.1	12633209	12640851	-	N	Y	Y	expressed protein
11	LOC_Os11g31620	LOC_Os11g31620.1	18485308	18490913	-	N	Y	Y	OsFBL55 - F-box domain and LRR containing protein, expressed
11	LOC_Os11g31640	LOC_Os11g31640.1	18503519	18507755	+	N	Y	Y	serine palmitoyltransferase 2, putative, expressed
11	LOC_Os11g37230	LOC_Os11g37230.1	21991574	21994207	-	N	Y	Y	zinc finger, C3HC4 type domain containing protein, expressed
11	LOC_Os11g37690	LOC_Os11g37690.1	22267448	22271484	-	N	Y	Y	TBC domain containing protein, expressed
11	LOC_Os11g44870	LOC_Os11g44870.1	27155307	27157713	+	N	Y	Y	expressed protein
11	LOC_Os11g47710	LOC_Os11g47710.1	28785848	28788237	-	N	Y	Y	SNF7 domain containing protein, putative, expressed
11	LOC_Os11g47870	LOC_Os11g47870.1	28870096	28872571	+	N	Y	Y	GRAS family transcription factor domain containing protein, expressed
12	LOC_Os12g08180	LOC_Os12g08180.1	4178415	4182634	-	N	Y	Y	receptor-like protein kinase 2 precursor, putative, expressed
12	LOC_Os12g09089	LOC_Os12g09089.1	4748030	4760875	-	N	Y	Y	protein kinase PKN/PRK1, effector, putative, expressed
12	LOC_Os12g09220	LOC_Os12g09220.1	4814539	4818499	-	N	Y	Y	expressed protein
12	LOC_Os12g17880	LOC_Os12g17880.1	10254081	10257510	-	N	Y	Y	armadillo/beta-catenin repeat protein-related, putative, expressed
12	LOC_Os12g18120	LOC_Os12g18120.1	10436088	10444026	-	N	Y	Y	zinc finger C-x8-C-x5-C-x3-H type family protein, expressed
12	LOC_Os12g32980	LOC_Os12g32980.1	19914307	19917975	-	N	Y	Y	potyvirus VPg interacting protein, putative, expressed
12	LOC_Os12g36680	LOC_Os12g36680.1	22466362	22469275	+	N	Y	Y	expressed protein
12	LOC_Os12g37060	LOC_Os12g37060.1	22710810	22713349	-	N	Y	Y	expressed protein
12	LOC_Os12g37560	LOC_Os12g37560.1	23048705	23053324	+	N	Y	Y	phospholipase C, putative, expressed
12	LOC_Os12g39120	LOC_Os12g39120.1	24066293	24069860	+	N	Y	Y	protein phosphatase 2C, putative, expressed
12	LOC_Os12g41710	LOC_Os12g41710.1	25820749	25824699	-	N	Y	Y	Protein kinase domain containing protein, expressed
12	LOC_Os12g42064	LOC_Os12g42064.1	26093271	26097944	-	N	Y	Y	OsWAK129c - OsWAK receptor-like protein kinase, expressed
12	LOC_Os12g43600	LOC_Os12g43600.1	27060228	27061204	+	N	Y	Y	RNA recognition motif containing protein, expressed
12	LOC_Os12g44180	LOC_Os12g44180.1	27407370	27411233	+	N	Y	Y	nodulin, putative, expressed
