# Supplementary material for: Shared cis-regulatory architecture identified across defense response genes is associated with broad-spectrum quantitative resistance in rice
Source: Sci Rep. 2019 Feb 7;9:1536. doi: 10.1038/s41598-018-38195-x (PMC6367480; doi:10.1038/s41598-018-38195-x)
Supplement: Supplementary file 11 — Table S10 [file 41598_2018_38195_MOESM11_ESM.xlsx]

## Sheet: CRM1
Table S10: CRM enrichment tests in all co-expression clusters. Genes with the respective CRM in their promoters were compared between genes within a co-expression cluster relative to the rest of the promoterome. Using a Fisher Exact test, the number of genes with a particular CRM (1-5) within their promoters was tested for enrichment within each co-expression cluster relative to the rest of the g…
Cluster_name	Rice_variety	Cluster_genes_with_CRM	Cluster_genes_w/o_CRM	Background_with_CRM	Background_w/o_CRM	Odds_ratio	P_value
lightgreen	Nippon	16	284	734	35087	2.6931	0.000604794
purple	IR64	17	361	779	42366	2.56107	0.000691232
purple	Nippon	16	376	734	34995	2.02881	0.00849637
tan	IR64	13	354	783	42373	1.98732	0.0186858
lightgreen	IR64	10	276	786	42451	1.95684	0.0389655
bisque4	IR64	5	102	791	42625	2.64154	0.0470103
darkgreen	IR64	8	209	788	42518	2.06533	0.0472391
BS-DR cluster	Nippon	13	372	737	34999	1.65954	0.0604804
darkorange	Nippon	8	200	742	35171	1.89601	0.0697653
darkgrey	IR64	7	191	789	42536	1.97581	0.0727491
orange	Nippon	8	204	742	35167	1.85862	0.0760092
orangered4	Nippon	6	136	744	35235	2.08936	0.0763163
BS-DR cluster	IR64	11	357	785	42370	1.66308	0.0777338
lightcyan1	IR64	5	120	791	42607	2.24436	0.0800186
bisque4	Nippon	5	106	745	35265	2.23281	0.081907
darkolivegreen	IR64	6	161	790	42566	2.00799	0.0872191
plum1	IR64	5	125	791	42602	2.15434	0.0909221
saddlebrown	Nippon	7	178	743	35193	1.86271	0.092092
cyan	Nippon	11	332	739	35039	1.57095	0.104114
lightsteelblue1	IR64	5	131	791	42596	2.05537	0.10496
darkgreen	Nippon	8	222	742	35149	1.70705	0.108115
thistle1	IR64	4	97	792	42630	2.21962	0.114413
sienna3	IR64	5	138	791	42589	1.9508	0.122596
lightcyan1	Nippon	5	123	745	35248	1.92328	0.128449
midnightblue	Nippon	10	313	740	35058	1.5136	0.137847
darkorange2	IR64	4	105	792	42622	2.05012	0.139794
violet	Nippon	6	166	744	35205	1.71031	0.149431
darkgrey	Nippon	7	206	743	35165	1.60825	0.1565
blue	IR64	18	739	778	41988	1.31454	0.157995
tan	Nippon	11	367	739	35004	1.41971	0.16612
brown	Nippon	18	657	732	34714	1.29927	0.169614
violet	IR64	5	156	791	42571	1.72497	0.173562
thistle1	Nippon	4	102	746	35269	1.85402	0.178927
coral1	Nippon	3	68	747	35303	2.08499	0.183182
plum1	Nippon	5	140	745	35231	1.68893	0.18443
paleturquoise	IR64	5	166	791	42561	1.62068	0.204861
midnightblue	IR64	8	302	788	42425	1.42619	0.209708
brown	IR64	15	639	781	42088	1.26502	0.221357
orangered4	IR64	4	129	792	42598	1.66776	0.226783
saddlebrown	IR64	5	175	791	42552	1.53701	0.234486
navajowhite2	IR64	3	89	793	42638	1.8124	0.237314
cyan	IR64	8	318	788	42409	1.35393	0.248975
skyblue3	IR64	4	137	792	42590	1.57008	0.258378
lavenderblush3	Nippon	3	82	747	35289	1.72833	0.259246
white	Nippon	6	202	744	35169	1.40406	0.264924
skyblue	IR64	5	187	791	42540	1.43797	0.275656
red	Nippon	12	459	738	34912	1.23676	0.276109
darkolivegreen	Nippon	5	167	745	35204	1.41478	0.287012
green	IR64	11	480	785	42247	1.23333	0.289814
darkorange	IR64	5	192	791	42535	1.40036	0.293237
pink	IR64	9	386	787	42341	1.25442	0.299116
white	IR64	5	194	791	42533	1.38586	0.300324
paleturquoise	Nippon	5	172	745	35199	1.37346	0.307154
black	Nippon	11	429	739	34942	1.21238	0.308489
mediumorchid	Nippon	2	52	748	35319	1.81607	0.30922
coral2	Nippon	2	52	748	35319	1.81607	0.30922
antiquewhite4	Nippon	2	53	748	35318	1.78176	0.316883
salmon	IR64	7	297	789	42430	1.26747	0.322496
red	IR64	10	446	786	42281	1.20611	0.325084
grey	IR64	1	22	795	42705	2.44168	0.346004
darkturquoise	IR64	5	208	791	42519	1.29215	0.350521
black	IR64	9	409	787	42318	1.18323	0.357302
lightyellow	Nippon	7	272	743	35099	1.21572	0.359994
magenta	IR64	8	364	788	42363	1.18154	0.371631
skyblue3	Nippon	4	146	746	35225	1.29366	0.378716
pink	Nippon	10	417	740	34954	1.13274	0.394632
lavenderblush3	IR64	2	75	794	42652	1.43248	0.412434
darkorange2	Nippon	3	111	747	35260	1.27573	0.422811
darkseagreen4	IR64	2	78	794	42649	1.37728	0.431347
grey60	Nippon	7	294	743	35077	1.12405	0.434327
grey60	IR64	6	288	790	42439	1.11917	0.450706
lightcyan	IR64	6	289	790	42438	1.11527	0.453909
mediumpurple3	IR64	3	134	793	42593	1.20249	0.45902
blue	Nippon	17	774	733	34597	1.03667	0.476906
magenta	Nippon	9	403	741	34968	1.05388	0.485608
orange	IR64	4	193	792	42534	1.11305	0.48688
darkslateblue	IR64	2	96	794	42631	1.11857	0.537327
lightyellow	IR64	5	262	791	42465	1.02453	0.540726
salmon4	IR64	2	97	794	42630	1.10701	0.542804
turquoise	IR64	15	810	781	41917	0.993906	0.54547
lightsteelblue1	Nippon	3	136	747	35235	1.04049	0.553375
skyblue2	IR64	1	44	795	42683	1.22021	0.564411
mediumpurple3	Nippon	3	139	747	35232	1.01794	0.567845
plum2	IR64	2	102	794	42625	1.05263	0.569507
coral2	IR64	1	45	795	42682	1.19307	0.572386
skyblue	Nippon	4	193	746	35178	0.977316	0.586741
darkred	IR64	4	224	792	42503	0.958311	0.601593
mediumorchid	IR64	1	49	795	42678	1.09557	0.602853
green	Nippon	10	496	740	34875	0.950169	0.606723
lightcyan	Nippon	6	299	744	35072	0.945949	0.609165
sienna3	Nippon	3	148	747	35223	0.955796	0.60948
steelblue	IR64	3	170	793	42557	0.947044	0.615298
navajowhite2	Nippon	2	101	748	35270	0.933711	0.633638
antiquewhite4	IR64	1	54	795	42673	0.994014	0.637907
ivory	IR64	2	116	794	42611	0.92528	0.638158
skyblue2	Nippon	1	49	749	35322	0.962426	0.650002
thistle2	Nippon	2	105	748	35266	0.898039	0.654207
darkslateblue	Nippon	2	107	748	35264	0.881203	0.664141
plum2	Nippon	2	107	748	35264	0.881203	0.664141
yellowgreen	IR64	2	124	794	42603	0.865422	0.673367
darkturquoise	Nippon	4	221	746	35150	0.852814	0.689471
coral1	IR64	1	67	795	42660	0.800901	0.715253
steelblue	Nippon	3	178	747	35193	0.79403	0.728044
darkmagenta	IR64	2	147	794	42580	0.729622	0.759219
salmon	Nippon	6	357	744	35014	0.790955	0.766856
honeydew1	IR64	1	78	795	42649	0.687776	0.767657
yellow	IR64	7	485	789	42242	0.772723	0.797129
honeydew1	Nippon	1	82	749	35289	0.574571	0.825096
darkmagenta	Nippon	2	150	748	35221	0.627825	0.826614
palevioletred3	IR64	1	100	795	42627	0.536189	0.845332
thistle2	IR64	1	100	795	42627	0.536189	0.845332
brown4	IR64	1	104	795	42623	0.515518	0.856365
palevioletred3	Nippon	1	103	749	35268	0.457153	0.887555
turquoise	Nippon	13	830	737	34541	0.734062	0.89376
brown4	Nippon	1	111	749	35260	0.424109	0.904979
darkred	Nippon	2	233	748	35138	0.403227	0.957258
yellowgreen	Nippon	1	150	749	35221	0.313494	0.958205
yellow	Nippon	5	509	745	34862	0.459672	0.982623
royalblue	IR64	1	226	795	42501	0.23655	0.985021
royalblue	Nippon	1	251	749	35120	0.18681	0.995039
maroon	IR64	0	94	796	42633	0	1
lightpink4	IR64	0	93	796	42634	0	1
floralwhite	IR64	0	117	796	42610	0	1
salmon4	Nippon	0	105	750	35266	0	1
ivory	Nippon	0	127	750	35244	0	1
maroon	Nippon	0	95	750	35276	0	1
lightpink4	Nippon	0	94	750	35277	0	1
darkseagreen4	Nippon	0	81	750	35290	0	1
floralwhite	Nippon	0	119	750	35252	0	1
grey	Nippon	0	25	750	35346	0	1

## Sheet: CRM2
Cluster_name	Rice_variety	Cluster_genes_with_CRM	Cluster_genes_w/o_CRM	Background_with_CRM	Background_w/o_CRM	Odds_ratio	P_value
paleturquoise	Nippon	13	164	1069	34875	2.58604	0.00273043
BS-DR cluster	IR64	19	349	1145	42010	1.99745	0.00527458
sienna3	Nippon	11	140	1071	34899	2.56028	0.00594398
BS-DR cluster	Nippon	21	364	1061	34675	1.88547	0.00657657
navajowhite2	Nippon	8	95	1074	34944	2.7399	0.0123286
paleturquoise	IR64	10	161	1154	42198	2.27123	0.0171823
tan	Nippon	19	359	1063	34680	1.72665	0.0205273
sienna3	IR64	8	135	1156	42224	2.1645	0.038883
lightcyan1	Nippon	8	120	1074	34919	2.16754	0.039089
white	IR64	10	189	1154	42170	1.93346	0.0424091
brown4	IR64	6	99	1158	42260	2.21175	0.062986
midnightblue	IR64	13	297	1151	42062	1.59956	0.0753228
coral2	Nippon	4	50	1078	34989	2.59659	0.0781436
tan	IR64	14	353	1150	42006	1.44866	0.118531
grey60	Nippon	13	288	1069	34751	1.46737	0.121176
darkgreen	IR64	9	208	1155	42151	1.57908	0.129742
royalblue	IR64	9	218	1155	42141	1.50629	0.156858
darkgrey	IR64	8	190	1156	42169	1.53593	0.162826
brown	IR64	22	632	1142	41727	1.27191	0.162933
skyblue3	Nippon	7	143	1075	34896	1.58902	0.164718
grey60	IR64	11	283	1153	42076	1.41844	0.167245
white	Nippon	9	199	1073	34840	1.46848	0.17388
skyblue3	IR64	6	135	1158	42224	1.62057	0.177415
antiquewhite4	IR64	3	52	1161	42307	2.10232	0.181994
steelblue	IR64	7	166	1157	42193	1.53779	0.182652
lightcyan	Nippon	12	293	1070	34746	1.32995	0.206742
saddlebrown	IR64	7	173	1157	42186	1.47532	0.208524
darkseagreen4	Nippon	4	77	1078	34962	1.68479	0.224789
antiquewhite4	Nippon	3	52	1079	34987	1.8707	0.227478
lightcyan1	IR64	5	120	1159	42239	1.51851	0.243449
green	IR64	16	475	1148	41884	1.22895	0.244863
lavenderblush3	Nippon	4	81	1078	34958	1.60141	0.250693
darkorange2	Nippon	5	109	1077	34930	1.48774	0.256712
pink	IR64	13	382	1151	41977	1.24113	0.261931
lightcyan	IR64	10	285	1154	42074	1.27927	0.26744
darkred	Nippon	9	226	1073	34813	1.29204	0.27369
orange	IR64	7	190	1157	42169	1.34278	0.276257
palevioletred3	IR64	4	97	1160	42262	1.50238	0.285172
lightsteelblue1	IR64	5	131	1159	42228	1.39064	0.299617
orange	Nippon	8	204	1074	34835	1.27195	0.303768
darkgrey	Nippon	8	205	1074	34834	1.26571	0.30817
purple	IR64	12	366	1152	41993	1.19516	0.313863
saddlebrown	Nippon	7	178	1075	34861	1.27529	0.319199
darkorange2	IR64	4	105	1160	42254	1.38765	0.33346
lavenderblush3	IR64	3	74	1161	42285	1.47653	0.339587
skyblue2	IR64	2	43	1162	42316	1.69379	0.339656
coral2	IR64	2	44	1162	42315	1.65526	0.349426
honeydew1	IR64	3	76	1161	42283	1.43761	0.354249
lightgreen	IR64	9	277	1155	42082	1.1838	0.357727
darkseagreen4	IR64	3	77	1161	42282	1.41891	0.361565
brown	Nippon	22	653	1060	34386	1.09291	0.373275
midnightblue	Nippon	11	312	1071	34727	1.14318	0.375594
palevioletred3	Nippon	4	100	1078	34939	1.29644	0.378989
mediumorchid	IR64	2	48	1162	42311	1.51718	0.387968
ivory	IR64	4	114	1160	42245	1.27783	0.38814
darkred	IR64	7	221	1157	42138	1.15358	0.409627
brown4	Nippon	4	108	1078	34931	1.20013	0.43306
skyblue2	Nippon	2	48	1080	34991	1.34996	0.444062
red	IR64	13	443	1151	41916	1.06867	0.44678
honeydew1	Nippon	3	80	1079	34959	1.21498	0.454692
steelblue	Nippon	6	175	1076	34864	1.11091	0.458913
plum1	IR64	4	126	1160	42233	1.1558	0.459893
magenta	Nippon	13	399	1069	34640	1.05577	0.463811
darkmagenta	Nippon	5	147	1077	34892	1.10195	0.479748
mediumorchid	Nippon	2	52	1080	34987	1.24598	0.48388
cyan	IR64	9	317	1155	42042	1.03344	0.508426
ivory	Nippon	4	123	1078	34916	1.05332	0.530173
darkgreen	Nippon	7	223	1075	34816	1.01663	0.536187
magenta	IR64	10	362	1154	41997	1.00532	0.537792
coral1	IR64	2	66	1162	42293	1.10293	0.546142
bisque4	IR64	3	104	1161	42255	1.04987	0.548093
lightsteelblue1	Nippon	4	135	1078	34904	0.959362	0.601575
darkorange	IR64	5	192	1159	42167	0.947454	0.608639
salmon4	Nippon	3	102	1079	34937	0.952325	0.612618
thistle1	Nippon	3	103	1079	34936	0.943052	0.619026
turquoise	IR64	21	804	1143	41555	0.949599	0.622116
violet	IR64	4	157	1160	42202	0.926905	0.62751
purple	Nippon	11	381	1071	34658	0.93429	0.629124
coral1	Nippon	2	69	1080	34970	0.93854	0.631848
royalblue	Nippon	7	245	1075	34794	0.924757	0.632386
plum2	Nippon	3	106	1079	34933	0.916283	0.637816
green	Nippon	14	492	1068	34547	0.920454	0.65615
yellowgreen	IR64	3	123	1161	42236	0.887292	0.65841
blue	Nippon	22	769	1060	34270	0.924921	0.669123
black	Nippon	12	428	1070	34611	0.906918	0.669453
orangered4	IR64	3	130	1161	42229	0.839376	0.693803
cyan	Nippon	9	334	1073	34705	0.871542	0.70206
navajowhite2	IR64	2	90	1162	42269	0.808357	0.708972
maroon	IR64	2	92	1162	42267	0.790747	0.720057
blue	IR64	18	739	1146	41620	0.884597	0.726583
thistle2	IR64	2	99	1162	42260	0.734714	0.75608
thistle1	IR64	2	99	1162	42260	0.734714	0.75608
skyblue	IR64	4	188	1160	42171	0.773496	0.75787
darkolivegreen	Nippon	4	168	1078	34871	0.770187	0.76068
darkmagenta	IR64	3	146	1161	42213	0.747106	0.764142
plum2	IR64	2	102	1162	42257	0.713054	0.770251
turquoise	Nippon	22	821	1060	34218	0.865024	0.774774
maroon	Nippon	2	93	1080	34946	0.695858	0.78161
black	IR64	9	409	1155	41950	0.799225	0.788465
lightgreen	Nippon	7	293	1075	34746	0.772195	0.797264
floralwhite	IR64	2	115	1162	42244	0.632253	0.823642
darkturquoise	IR64	4	209	1160	42150	0.69543	0.824043
salmon	IR64	6	298	1158	42061	0.731318	0.825049
pink	Nippon	10	417	1072	34622	0.7745	0.825537
darkolivegreen	IR64	3	164	1161	42195	0.664823	0.826951
yellowgreen	Nippon	3	148	1079	34891	0.655468	0.833831
thistle2	Nippon	2	105	1080	34934	0.61612	0.834223
darkslateblue	Nippon	2	107	1080	34932	0.604569	0.841788
lightyellow	IR64	5	262	1159	42097	0.693165	0.843927
bisque4	Nippon	2	109	1080	34930	0.593442	0.849039
darkorange	Nippon	4	204	1078	34835	0.633617	0.872819
floralwhite	Nippon	2	117	1080	34922	0.552738	0.875108
mediumpurple3	IR64	2	135	1162	42224	0.538331	0.884213
violet	Nippon	3	169	1079	34870	0.573674	0.891814
yellow	IR64	9	483	1155	41876	0.675583	0.911483
lightpink4	IR64	1	92	1163	42267	0.395033	0.919846
lightyellow	Nippon	5	274	1077	34765	0.589042	0.922995
orangered4	Nippon	2	140	1080	34899	0.461627	0.92866
darkslateblue	IR64	1	97	1163	42262	0.374627	0.930027
plum1	Nippon	2	143	1080	34896	0.451904	0.933779
skyblue	Nippon	3	194	1079	34845	0.499389	0.936753
lightpink4	Nippon	1	93	1081	34946	0.347607	0.942876
red	Nippon	9	462	1073	34577	0.627752	0.944968
yellow	Nippon	10	504	1072	34535	0.639196	0.945894
darkturquoise	Nippon	3	222	1079	34817	0.436052	0.966262
salmon	Nippon	5	358	1077	34681	0.449741	0.98504
grey	IR64	0	23	1164	42336	0	1
salmon4	IR64	0	99	1164	42260	0	1
mediumpurple3	Nippon	0	142	1082	34897	0	1
grey	Nippon	0	25	1082	35014	0	1

## Sheet: CRM3
Cluster_name	Rice_variety	Cluster_genes_with_CRM	Cluster_genes_w/o_CRM	Background_with_CRM	Background_w/o_CRM	Odds_ratio	P_value
purple	IR64	17	361	849	42296	2.34603	0.00170441
purple	Nippon	18	374	828	34901	2.02866	0.00558322
salmon	IR64	13	291	853	42366	2.2188	0.00846829
salmon	Nippon	16	347	830	34928	1.94038	0.0124141
BS-DR cluster	Nippon	16	369	830	34906	1.82354	0.0203987
skyblue2	Nippon	4	46	842	35229	3.63823	0.0294174
salmon4	Nippon	6	99	840	35176	2.53795	0.0372011
grey60	Nippon	12	289	834	34986	1.74185	0.0527121
paleturquoise	Nippon	8	169	838	35106	1.98308	0.0575882
skyblue3	Nippon	7	143	839	35132	2.04976	0.0636186
BS-DR cluster	IR64	12	356	854	42301	1.66964	0.0664607
darkmagenta	Nippon	7	145	839	35130	2.02137	0.0672804
yellow	IR64	15	477	851	42180	1.55865	0.0698138
midnightblue	IR64	10	300	856	42357	1.64942	0.0931115
brown	IR64	18	636	848	42021	1.40245	0.106373
mediumpurple3	Nippon	6	136	840	35139	1.84554	0.117413
tan	IR64	11	356	855	42301	1.52872	0.118272
thistle1	IR64	4	97	862	42560	2.03602	0.142589
saddlebrown	Nippon	7	178	839	35097	1.64508	0.145237
sienna3	IR64	5	138	861	42519	1.78925	0.157291
bisque4	IR64	4	103	862	42554	1.91715	0.164978
darkmagenta	IR64	5	144	861	42513	1.71446	0.176803
lightcyan1	Nippon	5	123	841	35152	1.6991	0.182067
red	IR64	12	444	854	42213	1.33594	0.201222
pink	Nippon	13	414	833	34861	1.31413	0.205119
honeydew1	IR64	3	76	863	42581	1.94766	0.208182
lightgreen	IR64	8	278	858	42379	1.42137	0.212357
darkseagreen4	IR64	3	77	863	42580	1.92232	0.213349
black	IR64	11	407	855	42250	1.33555	0.214096
grey60	IR64	8	286	858	42371	1.38136	0.233527
thistle1	Nippon	4	102	842	35173	1.63816	0.237226
lightcyan1	IR64	4	121	862	42536	1.63126	0.238412
pink	IR64	10	385	856	42272	1.28268	0.264049
orangered4	IR64	4	129	862	42528	1.52981	0.273205
yellowgreen	Nippon	5	146	841	35129	1.4305	0.280232
lightpink4	IR64	3	90	863	42567	1.64415	0.282463
lightsteelblue1	IR64	4	132	862	42525	1.49494	0.286472
saddlebrown	IR64	5	175	861	42482	1.40972	0.289049
mediumpurple3	IR64	4	133	862	42524	1.48366	0.290916
darkseagreen4	Nippon	3	78	843	35197	1.60585	0.29512
blue	Nippon	21	770	825	34505	1.14066	0.309512
magenta	IR64	9	363	857	42294	1.22358	0.32341
black	Nippon	12	428	834	34847	1.17149	0.336937
midnightblue	Nippon	9	314	837	34961	1.19721	0.345978
ivory	Nippon	4	123	842	35152	1.35767	0.346957
orange	IR64	5	192	861	42465	1.28439	0.355291
mediumorchid	Nippon	2	52	844	35223	1.60513	0.361817
white	IR64	5	194	861	42463	1.27109	0.363158
grey	IR64	1	22	865	42635	2.24041	0.370214
royalblue	Nippon	7	245	839	35030	1.19292	0.377722
turquoise	IR64	18	807	848	41850	1.10078	0.378758
coral1	IR64	2	66	864	42591	1.49379	0.393175
ivory	IR64	3	115	863	42542	1.28597	0.41766
orangered4	Nippon	4	138	842	35137	1.20958	0.426338
palevioletred3	Nippon	3	101	843	35174	1.23935	0.441114
paleturquoise	IR64	4	167	862	42490	1.18065	0.443232
grey	Nippon	1	24	845	35251	1.73821	0.447166
lavenderblush3	IR64	2	75	864	42582	1.31426	0.454784
royalblue	IR64	5	222	861	42435	1.11004	0.472302
cyan	IR64	7	319	859	42338	1.08154	0.472413
plum1	IR64	3	127	863	42530	1.16413	0.479921
coral1	Nippon	2	69	844	35206	1.20908	0.497826
green	IR64	10	481	856	42176	1.02435	0.514482
lightcyan	IR64	6	289	860	42368	1.02281	0.535095
white	Nippon	5	203	841	35072	1.02716	0.539004
darkorange	Nippon	5	203	841	35072	1.02716	0.539004
darkorange	IR64	4	193	862	42464	1.02098	0.552963
lightgreen	Nippon	7	293	839	34982	0.996123	0.556649
darkgrey	IR64	4	194	862	42463	1.01569	0.556957
darkgrey	Nippon	5	208	841	35067	1.00233	0.560098
darkolivegreen	Nippon	4	168	842	35107	0.992733	0.574907
darkslateblue	IR64	2	96	864	42561	1.02626	0.583222
salmon4	IR64	2	97	864	42560	1.01565	0.588751
lavenderblush3	Nippon	2	83	844	35192	1.00474	0.595007
skyblue2	IR64	1	44	865	42613	1.11963	0.595409
palevioletred3	IR64	2	99	864	42558	0.99509	0.599646
thistle2	IR64	2	99	864	42558	0.99509	0.599646
darkturquoise	Nippon	5	220	841	35055	0.94733	0.608647
lightyellow	IR64	5	262	861	42395	0.93968	0.61537
plum2	IR64	2	102	864	42555	0.965754	0.615577
brown	Nippon	15	660	831	34615	0.946696	0.618203
brown4	IR64	2	103	864	42554	0.956356	0.620778
magenta	Nippon	9	403	837	34872	0.930441	0.629863
mediumorchid	IR64	1	49	865	42608	1.00526	0.634131
blue	IR64	14	743	852	41914	0.926955	0.646411
maroon	Nippon	2	93	844	35182	0.896448	0.65536
yellow	Nippon	11	503	835	34772	0.910684	0.660839
tan	Nippon	8	370	838	34905	0.9006	0.662472
plum1	Nippon	3	142	843	35133	0.880482	0.66324
red	Nippon	10	461	836	34814	0.903331	0.666929
antiquewhite4	IR64	1	54	865	42603	0.912075	0.66915
sienna3	Nippon	3	148	843	35127	0.844643	0.689768
yellowgreen	IR64	2	124	864	42533	0.794	0.717688
thistle2	Nippon	2	105	844	35170	0.793726	0.718043
coral2	Nippon	1	53	845	35222	0.786469	0.72217
darkslateblue	Nippon	2	107	844	35168	0.778846	0.727504
plum2	Nippon	2	107	844	35168	0.778846	0.727504
antiquewhite4	Nippon	1	54	845	35221	0.771883	0.728687
bisque4	Nippon	2	109	844	35166	0.764512	0.736695
brown4	Nippon	2	110	844	35165	0.75754	0.74119
darkorange2	Nippon	2	112	844	35163	0.74397	0.749984
steelblue	Nippon	3	178	843	35097	0.701687	0.799051
darkred	Nippon	4	231	842	35044	0.720692	0.80302
darkgreen	IR64	3	214	863	42443	0.68945	0.808464
violet	IR64	2	159	864	42498	0.618711	0.832651
darkred	IR64	3	225	863	42432	0.655574	0.834029
lightsteelblue1	Nippon	2	137	844	35138	0.607777	0.839787
darkolivegreen	IR64	2	165	864	42492	0.596128	0.847479
maroon	IR64	1	93	865	42564	0.529107	0.84912
honeydew1	Nippon	1	82	845	35193	0.507909	0.860453
steelblue	IR64	2	171	864	42486	0.57513	0.861102
orange	Nippon	3	209	843	35066	0.597082	0.87614
darkorange2	IR64	1	108	865	42549	0.455459	0.888468
turquoise	Nippon	15	828	831	34447	0.75095	0.890462
lightyellow	Nippon	4	275	842	35000	0.604621	0.894227
skyblue	IR64	2	190	864	42467	0.517385	0.897208
cyan	Nippon	5	338	841	34937	0.61453	0.906007
darkgreen	Nippon	3	227	843	35048	0.549454	0.907725
green	Nippon	8	498	838	34777	0.666667	0.908005
navajowhite2	Nippon	1	102	845	35173	0.408087	0.913238
violet	Nippon	2	170	844	35105	0.489336	0.913544
darkturquoise	IR64	2	211	864	42446	0.465662	0.926844
lightcyan	Nippon	4	301	842	34974	0.551984	0.928575
skyblue3	IR64	1	140	865	42517	0.35109	0.941484
skyblue	Nippon	2	195	844	35080	0.426297	0.946729
coral2	IR64	0	46	866	42611	0	1
navajowhite2	IR64	0	92	866	42565	0	1
floralwhite	IR64	0	117	866	42540	0	1
lightpink4	Nippon	0	94	846	35181	0	1
floralwhite	Nippon	0	119	846	35156	0	1

## Sheet: CRM4
Cluster_name	Rice_variety	Cluster_genes_with_CRM	Cluster_genes_w/o_CRM	Background_with_CRM	Background_w/o_CRM	Odds_ratio	P_value
BS-DR cluster	IR64	195	173	17917	25238	1.58774	6.5771e-06
tan	IR64	194	173	17918	25238	1.57951	8.46121e-06
BS-DR cluster	Nippon	195	190	14592	21144	1.48715	6.84966e-05
tan	Nippon	190	188	14597	21146	1.46407	0.00014357
palevioletred3	IR64	56	45	18056	25366	1.74826	0.00345834
midnightblue	Nippon	154	169	14633	21165	1.31801	0.00809084
paleturquoise	IR64	86	85	18026	25326	1.4215	0.013335
thistle2	IR64	52	49	18060	25362	1.4903	0.0285106
coral1	IR64	36	32	18076	25379	1.57952	0.0389189
thistle1	IR64	51	50	18061	25361	1.43227	0.0442236
midnightblue	IR64	144	166	17968	25245	1.21879	0.0473436
mediumorchid	IR64	27	23	18085	25388	1.64796	0.0520212
paleturquoise	Nippon	83	94	14704	21240	1.27547	0.0625831
skyblue3	IR64	68	73	18044	25338	1.30805	0.0661566
mediumorchid	Nippon	28	26	14759	21308	1.55479	0.0685557
coral1	Nippon	35	36	14752	21298	1.40363	0.0952822
thistle2	Nippon	50	57	14737	21277	1.26647	0.131255
lightcyan1	Nippon	59	69	14728	21265	1.2346	0.136199
darkorange	IR64	90	107	18022	25304	1.18099	0.138159
lightcyan	Nippon	133	172	14654	21162	1.11667	0.185603
skyblue2	IR64	22	23	18090	25388	1.34241	0.200098
lightcyan	IR64	130	165	17982	25246	1.10615	0.211998
darkorange	Nippon	91	117	14696	21217	1.1229	0.224134
maroon	Nippon	43	52	14744	21282	1.19361	0.224654
plum1	Nippon	64	81	14723	21253	1.14056	0.240988
salmon4	IR64	45	54	18067	25357	1.16958	0.249294
lightcyan1	IR64	56	69	18056	25342	1.13909	0.26257
thistle1	Nippon	47	59	14740	21275	1.14979	0.268316
lavenderblush3	Nippon	38	47	14749	21287	1.16691	0.27395
magenta	Nippon	175	237	14612	21097	1.06611	0.277545
skyblue2	Nippon	23	27	14764	21307	1.22937	0.277684
grey	Nippon	12	13	14775	21321	1.33204	0.300546
skyblue3	Nippon	65	85	14722	21249	1.10374	0.302133
grey	IR64	11	12	18101	25399	1.28625	0.343906
palevioletred3	Nippon	45	59	14742	21275	1.10071	0.348519
darkmagenta	Nippon	65	87	14722	21247	1.07826	0.35191
darkred	IR64	98	130	18014	25281	1.05795	0.360971
lavenderblush3	IR64	34	43	18078	25368	1.10955	0.365996
sienna3	IR64	62	81	18050	25330	1.07415	0.366054
maroon	IR64	41	53	18071	25358	1.08553	0.384134
royalblue	IR64	97	130	18015	25281	1.0471	0.390497
plum1	IR64	56	74	18056	25337	1.06192	0.399701
magenta	IR64	157	215	17955	25196	1.02473	0.427941
lightyellow	IR64	113	154	17999	25257	1.02965	0.430062
royalblue	Nippon	105	147	14682	21187	1.03076	0.430286
brown4	IR64	45	60	18067	25351	1.05237	0.434576
floralwhite	Nippon	50	69	14737	21265	1.04563	0.439636
bisque4	IR64	45	62	18067	25349	1.01835	0.499989
lightsteelblue1	IR64	57	79	18055	25332	1.01232	0.504739
darkmagenta	IR64	62	87	18050	25324	0.999833	0.53172
salmon4	Nippon	43	62	14744	21272	1.00062	0.535949
orangered4	Nippon	58	84	14729	21250	0.996172	0.540928
yellowgreen	Nippon	61	90	14726	21244	0.977775	0.584454
violet	IR64	66	95	18046	25316	0.974618	0.593252
steelblue	Nippon	73	108	14714	21226	0.975072	0.593897
black	IR64	172	246	17940	25165	0.980771	0.595472
honeydew1	IR64	32	47	18080	25364	0.95515	0.621034
navajowhite2	Nippon	41	62	14746	21272	0.953951	0.628767
yellowgreen	IR64	51	75	18061	25336	0.953905	0.635146
darkred	Nippon	94	141	14693	21193	0.961592	0.639143
brown	IR64	268	386	17844	25025	0.973709	0.644543
steelblue	IR64	70	103	18042	25308	0.95331	0.648604
mediumpurple3	IR64	55	82	18057	25329	0.940852	0.667122
ivory	IR64	47	71	18065	25340	0.928556	0.68545
orangered4	IR64	53	80	18059	25331	0.929276	0.690682
sienna3	Nippon	59	92	14728	21242	0.924945	0.707522
floralwhite	IR64	46	71	18066	25340	0.908749	0.724188
red	IR64	184	272	17928	25139	0.948561	0.724559
mediumpurple3	Nippon	55	87	14732	21247	0.911758	0.731556
brown4	Nippon	43	69	14744	21265	0.898813	0.739254
saddlebrown	IR64	71	109	18041	25302	0.913537	0.747041
lightyellow	Nippon	109	170	14678	21164	0.924503	0.756972
ivory	Nippon	48	79	14739	21255	0.876208	0.790957
antiquewhite4	Nippon	20	35	14767	21299	0.824193	0.795175
darkgrey	IR64	77	121	18035	25290	0.892356	0.802613
darkturquoise	IR64	83	130	18029	25281	0.895277	0.803559
brown	Nippon	266	409	14521	20925	0.937189	0.803705
salmon	Nippon	141	222	14646	21112	0.915538	0.807428
darkslateblue	IR64	37	61	18075	25350	0.85069	0.809793
darkturquoise	Nippon	86	139	14701	21195	0.892011	0.815416
lightsteelblue1	Nippon	52	87	14735	21247	0.86185	0.824607
saddlebrown	Nippon	70	115	14717	21219	0.877619	0.824828
green	IR64	194	297	17918	25114	0.915528	0.840629
darkslateblue	Nippon	40	69	14747	21265	0.835935	0.841153
plum2	Nippon	40	69	14747	21265	0.835935	0.841153
honeydew1	Nippon	30	53	14757	21281	0.81628	0.841541
navajowhite2	IR64	34	58	18078	25353	0.82211	0.844585
cyan	IR64	127	199	17985	25212	0.894638	0.84939
grey60	IR64	114	180	17998	25231	0.887856	0.853314
darkgrey	Nippon	80	133	14707	21201	0.867103	0.859132
skyblue	IR64	73	119	18039	25292	0.860095	0.861424
darkseagreen4	IR64	29	51	18083	25360	0.797456	0.861991
darkolivegreen	IR64	63	104	18049	25307	0.849366	0.864678
darkorange2	IR64	40	69	18072	25342	0.812916	0.873294
grey60	Nippon	114	187	14673	21147	0.878604	0.874009
plum2	IR64	38	66	18074	25345	0.807379	0.875599
orange	Nippon	79	133	14708	21201	0.856206	0.877502
red	Nippon	181	290	14606	21044	0.899244	0.87752
antiquewhite4	IR64	19	36	18093	25375	0.740196	0.885998
orange	IR64	74	123	18038	25288	0.843437	0.890842
turquoise	IR64	325	500	17787	24911	0.910336	0.910503
purple	IR64	145	233	17967	25178	0.872083	0.910601
salmon	IR64	115	189	17997	25222	0.852738	0.920102
darkseagreen4	Nippon	27	54	14760	21280	0.720867	0.935433
pink	IR64	150	245	17962	25166	0.857797	0.936979
bisque4	Nippon	38	73	14749	21261	0.750381	0.938814
violet	Nippon	61	111	14726	21223	0.792007	0.939234
purple	Nippon	146	246	14641	21088	0.854835	0.93959
black	Nippon	164	276	14623	21058	0.855688	0.948128
cyan	Nippon	126	217	14661	21117	0.836333	0.950737
coral2	IR64	14	32	18098	25379	0.61351	0.956486
darkorange2	Nippon	38	76	14749	21258	0.720659	0.961146
coral2	Nippon	16	38	14771	21296	0.60705	0.968392
white	IR64	70	129	18042	25282	0.760388	0.973337
blue	Nippon	295	496	14492	20838	0.855201	0.984295
lightpink4	IR64	29	64	18083	25347	0.635147	0.985302
pink	Nippon	153	274	14634	21060	0.803593	0.986835
lightpink4	Nippon	28	66	14759	21268	0.611341	0.99048
white	Nippon	69	139	14718	21195	0.714857	0.991318
blue	IR64	283	474	17829	24937	0.835075	0.99246
lightgreen	IR64	99	187	18013	25224	0.741347	0.993626
skyblue	Nippon	64	133	14723	21201	0.692928	0.99414
green	Nippon	180	326	14607	21008	0.794106	0.994356
yellow	IR64	177	315	17935	25096	0.786259	0.995543
darkolivegreen	Nippon	54	118	14733	21216	0.658998	0.996156
darkgreen	IR64	71	146	18041	25265	0.681027	0.997171
lightgreen	Nippon	100	200	14687	21134	0.71948	0.997261
darkgreen	Nippon	73	157	14714	21177	0.669201	0.998426
turquoise	Nippon	299	544	14488	20790	0.788712	0.999561
yellow	Nippon	169	345	14618	20989	0.70335	0.999936

## Sheet: CRM5
Cluster_name	Rice_variety	Cluster_genes_with_CRM	Cluster_genes_w/o_CRM	Background_with_CRM	Background_w/o_CRM	Odds_ratio	P_value
BS-DR cluster	IR64	74	294	5445	37710	1.74318	3.70352e-05
BS-DR cluster	Nippon	76	309	4520	31216	1.69861	6.14204e-05
tan	IR64	69	298	5450	37706	1.60194	0.000509709
tan	Nippon	69	309	4527	31216	1.53978	0.00125188
palevioletred3	Nippon	22	82	4574	31443	1.84432	0.0108017
salmon4	IR64	19	80	5500	37924	1.63763	0.0416923
palevioletred3	IR64	19	82	5500	37922	1.5976	0.0497077
floralwhite	Nippon	21	98	4575	31427	1.47199	0.0743881
midnightblue	Nippon	50	273	4546	31252	1.25909	0.082043
coral1	IR64	13	55	5506	37949	1.62909	0.083828
coral1	Nippon	13	58	4583	31467	1.53894	0.111452
lavenderblush3	IR64	13	64	5506	37940	1.39967	0.172357
salmon4	Nippon	17	88	4579	31437	1.32628	0.176786
skyblue3	IR64	22	119	5497	37885	1.27414	0.17784
midnightblue	IR64	45	265	5474	37739	1.17072	0.18572
honeydew1	IR64	13	66	5506	37938	1.35718	0.196693
grey	Nippon	5	20	4591	31505	1.71558	0.205425
thistle1	IR64	16	85	5503	37919	1.29706	0.206188
lightcyan	Nippon	44	261	4552	31264	1.15786	0.206932
darkseagreen4	IR64	13	67	5506	37937	1.33689	0.20942
darkmagenta	Nippon	23	129	4573	31396	1.22408	0.21676
maroon	Nippon	15	80	4581	31445	1.28704	0.223302
brown4	IR64	16	89	5503	37915	1.23863	0.253643
mediumpurple3	Nippon	21	121	4575	31404	1.19132	0.263373
green	IR64	67	424	5452	37580	1.08921	0.277923
yellowgreen	Nippon	22	129	4574	31396	1.17061	0.280886
lavenderblush3	Nippon	13	72	4583	31453	1.23915	0.281983
mediumpurple3	IR64	20	117	5499	37887	1.17774	0.284605
skyblue	Nippon	28	169	4568	31356	1.13728	0.294315
thistle2	IR64	15	86	5504	37918	1.2016	0.296659
darkred	Nippon	33	202	4563	31323	1.12144	0.298727
violet	IR64	23	138	5496	37866	1.14829	0.302759
floralwhite	IR64	17	100	5502	37904	1.17115	0.312192
orangered4	IR64	19	114	5500	37890	1.14818	0.325345
darkorange	Nippon	29	179	4567	31346	1.11198	0.328038
grey	IR64	4	19	5515	37985	1.45002	0.332402
sienna3	IR64	20	123	5499	37881	1.12011	0.355226
magenta	Nippon	55	357	4541	31168	1.05743	0.372533
plum1	Nippon	20	125	4576	31400	1.0979	0.385601
lightcyan	IR64	39	256	5480	37748	1.04939	0.415888
skyblue3	Nippon	20	130	4576	31395	1.05551	0.447617
mediumorchid	IR64	7	43	5512	37961	1.12114	0.451776
skyblue2	Nippon	7	43	4589	31482	1.1168	0.455473
skyblue	IR64	25	167	5494	37837	1.03098	0.476012
grey60	IR64	38	256	5481	37748	1.0223	0.476042
thistle1	Nippon	14	92	4582	31433	1.04393	0.484009
plum1	IR64	17	113	5502	37891	1.03606	0.485285
honeydew1	Nippon	11	72	4585	31453	1.04805	0.491515
skyblue2	IR64	6	39	5513	37965	1.05945	0.51417
purple	IR64	48	330	5471	37674	1.00162	0.519228
violet	Nippon	22	150	4574	31375	1.00605	0.523935
steelblue	IR64	22	151	5497	37853	1.00328	0.528657
maroon	IR64	12	82	5507	37922	1.00773	0.536548
yellowgreen	IR64	16	110	5503	37894	1.00161	0.537817
mediumorchid	Nippon	7	47	4589	31478	1.02162	0.540018
sienna3	Nippon	19	132	4577	31393	0.98726	0.557569
plum2	IR64	13	91	5506	37913	0.98368	0.566366
turquoise	IR64	103	722	5416	37282	0.982021	0.583702
grey60	Nippon	37	264	4559	31261	0.961017	0.615254
darkgrey	Nippon	26	187	4570	31338	0.953426	0.620723
red	IR64	56	400	5463	37604	0.963676	0.622942
darkmagenta	IR64	18	131	5501	37873	0.945996	0.62412
darkgrey	IR64	24	174	5495	37830	0.949578	0.625675
navajowhite2	IR64	11	81	5508	37923	0.93501	0.629654
plum2	Nippon	13	96	4583	31429	0.928652	0.641735
ivory	IR64	14	104	5505	37900	0.92678	0.64647
salmon	Nippon	44	319	4552	31206	0.945579	0.658897
lightcyan1	Nippon	15	113	4581	31412	0.910224	0.673115
darkred	IR64	27	201	5492	37803	0.92462	0.677967
brown4	Nippon	13	99	4583	31426	0.900425	0.680783
darkorange	IR64	23	174	5496	37830	0.909847	0.696023
coral2	Nippon	6	48	4590	31477	0.857217	0.699614
lightyellow	Nippon	33	246	4563	31279	0.919562	0.700247
magenta	IR64	44	328	5475	37676	0.923123	0.712808
bisque4	IR64	12	95	5507	37909	0.869531	0.718315
lightyellow	IR64	31	236	5488	37768	0.903982	0.727464
orangered4	Nippon	16	126	4580	31399	0.870562	0.735468
royalblue	IR64	26	201	5493	37803	0.890213	0.739802
black	IR64	49	369	5470	37635	0.913638	0.743851
saddlebrown	Nippon	21	164	4575	31361	0.877757	0.74443
pink	IR64	46	349	5473	37655	0.906838	0.754079
salmon	IR64	35	269	5484	37735	0.895288	0.754731
ivory	Nippon	14	113	4582	31412	0.849357	0.755748
orange	Nippon	24	188	4572	31337	0.874993	0.759845
saddlebrown	IR64	20	160	5499	37844	0.860247	0.768526
orange	IR64	22	175	5497	37829	0.865135	0.768896
lightpink4	Nippon	10	84	4586	31441	0.816174	0.772242
navajowhite2	Nippon	11	92	4585	31433	0.819693	0.775347
steelblue	Nippon	20	161	4576	31364	0.851431	0.782034
black	Nippon	51	389	4545	31136	0.898151	0.783184
green	Nippon	59	447	4537	31078	0.904126	0.783569
white	Nippon	23	185	4573	31340	0.852028	0.793785
royalblue	Nippon	28	224	4568	31301	0.856529	0.80518
lightcyan1	IR64	13	112	5506	37892	0.798797	0.815005
thistle2	Nippon	11	96	4585	31429	0.785439	0.815733
paleturquoise	Nippon	19	158	4577	31367	0.824116	0.817271
darkturquoise	IR64	23	190	5496	37814	0.832876	0.823323
darkseagreen4	Nippon	8	73	4588	31452	0.751263	0.824631
purple	Nippon	44	348	4552	31177	0.865975	0.834307
cyan	IR64	36	290	5483	37714	0.853864	0.835232
coral2	IR64	4	42	5515	37962	0.655563	0.851585
yellow	IR64	55	437	5464	37567	0.865321	0.859501
paleturquoise	IR64	17	154	5502	37850	0.759405	0.886615
darkslateblue	IR64	9	89	5510	37915	0.695844	0.887775
turquoise	Nippon	96	747	4500	30778	0.878979	0.891978
darkturquoise	Nippon	23	202	4573	31323	0.779899	0.893448
darkolivegreen	Nippon	17	155	4579	31370	0.751383	0.894963
brown	IR64	72	582	5447	37422	0.849922	0.914133
lightgreen	IR64	29	257	5490	37747	0.775845	0.920435
white	IR64	19	180	5500	37824	0.725915	0.929435
darkolivegreen	IR64	15	152	5504	37852	0.678669	0.94582
lightgreen	Nippon	29	271	4567	31254	0.732324	0.958002
lightpink4	IR64	7	86	5512	37918	0.559933	0.959094
pink	Nippon	43	384	4553	31141	0.7659	0.961498
cyan	Nippon	33	310	4563	31215	0.728224	0.969036
red	Nippon	47	424	4549	31101	0.757862	0.972369
antiquewhite4	Nippon	3	52	4593	31473	0.39533	0.977292
bisque4	Nippon	8	103	4588	31422	0.531941	0.9778
yellow	Nippon	51	463	4545	31062	0.752809	0.979337
brown	Nippon	69	606	4527	30919	0.777663	0.981035
darkorange2	Nippon	8	106	4588	31419	0.516836	0.982435
lightsteelblue1	IR64	10	126	5509	37878	0.545687	0.983179
lightsteelblue1	Nippon	10	129	4586	31396	0.530702	0.987021
darkorange2	IR64	7	102	5512	37902	0.471901	0.988719
darkslateblue	Nippon	7	102	4589	31423	0.469924	0.989096
blue	IR64	75	682	5444	37322	0.753917	0.992592
antiquewhite4	IR64	2	53	5517	37951	0.259582	0.994835
darkgreen	IR64	16	201	5503	37803	0.546828	0.99561
darkgreen	Nippon	16	214	4580	31311	0.511137	0.99835
blue	Nippon	74	717	4522	30808	0.703146	0.998818
