# Supplementary material for: Shared cis-regulatory architecture identified across defense response genes is associated with broad-spectrum quantitative resistance in rice
Source: Sci Rep. 2019 Feb 7;9:1536. doi: 10.1038/s41598-018-38195-x (PMC6367480; doi:10.1038/s41598-018-38195-x)
Supplement: Supplementary file 12 — Table S11 [file 41598_2018_38195_MOESM12_ESM.xlsx]

## Sheet: Small RNA reads AGO IP
Table S9. sRNA reads at DR gene CRM loci in sRNA pathway experiments. Reads mapped to CRM1 and CRM3 loci in DR gene promoters is shown for both 21 and 24 nt sizes. Two separate studies are examined, AGO immunoprecipitation (A) and sRNA processing mutants (B).
(A) AGO immunoprecipitation experiments. The total sRNA reads from Nipponbare tissue mapped to each CRM locus is in the first column. The following columns are sRNAs from immunoprecipitated AGO1 clade proteins (AGO1a, AGO1b, AGO1c), and AGO4 clade proteins (AGO4a, AGO4b, AGO16).
CRM1
Defense Gene CRM1 position	sRNA Read Size		AGO proteins immunoprecipitation
		TOTAL	AGO1a	AGO1b	AGO1c	AGO4a	AGO4b	AGO16
OsACO7 (LOC_Os01g39860) [-829 to -682]	21	7	17	0	11	0	3	1
	24	66	0	0	0	103	42	59
OsCERK1 (LOC_Os08g42580) [-1183 to -1037]	21	32	21	0	30	4	3	5
	24	160	0	0	0	175	106	372
RAR1 (LOC_Os02g33180) [-756 to -613]	21	7	17	180	11	1	1	1
	24	49	0	0	0	139	85	274
OsRac1 (LOC_Os01g12900) [-455 to -306]	21	9	6	0	0	1	0	1
	24	32	0	0	0	15	17	38
Phospholipase-D (LOC_Os01g07760) [-1188 to -1040]	21	150	156	4	355	3	6	3
	24	158	0	0	0	202	223	181
OsWRKY53 (LOC_Os05g27730) [-1082 to -941]	21	15	5	0	0	3	3	2
	24	125	0	0	0	72	58	87
nls1-1D (LOC_Os11g14380) [-1192 to -1045]	21	26	11	0	0	6	2	3
	24	142	0	0	0	115	85	142
r11 (LOC_Os11g29920) [-505 to -363]	21	139	86	4	0	1	0	0
	24	45	0	0	0	28	18	32
Pia-RGA5 (LOC_Os11g11810) [-1177 to -1039]	21	10	0	0	0	1	1	1
	24	16	0	0	0	10	21	9
Pia-RGA5 (LOC_Os11g11810) [-401 to -257]	21	2	8	0	0	2	1	0
	24	29	0	0	0	33	26	37
CRM3
Defense Gene CRM3 position	sRNA Read Size		AGO proteins immunoprecipitation
		TOTAL	AGO1a	AGO1b	AGO1c	AGO4a	AGO4b	AGO16
XB25 (LOC_Os09g33810) [-1233 to -995]	21	295	214	374	164	19	32	16
	24	1342	3	0	0	1339	1942	1129
spl28* (LOC_Os01g50770) [-1274 to -1039]	21	39	83	212	19	14	8	2
	24	1547	0	0	0	2206	1163	1256
OsNAC6 (LOC_Os01g66120) [−1622 to -1350]	21	56	31	0	9	2	2	6
	24	195	0	0	0	111	113	117
Pi-ta (LOC_Os12g18360) [-1800 to -1579]	21	68	34	0	35	2	7	5
	24	259	0	0	0	172	176	153
OsGLP8-6 (LOC_Os08g09000) [-1344 to -1203]	21	1	0	0	0	0	0	0
	24	3	0	0	0	6	8	3
Pia-RGA4 (LOC_Os11g11790) [-1982 to -1747]	21	0	0	0	0	1	0	0
	24	6	0	0	0	11	16	17

## Sheet: Small RNA reads RdDM Mutants
(B) sRNA processing mutants. Wild-type Nipponbare tissue total sRNA reads mapped to each locus is in the first column. Reads of sRNAs in three different processing mutants, Dicer-Like 1 (dcl1), Dicer-like 3 (dcl3), and RNA-Dependent RNA-polymerase II (rdr2).
CRM1
Defense Gene CRM1 position	sRNA Read Size		sRNA processing mutants
		WT	dcl1	dcl3	rdr2
OsACO7 (LOC_Os01g39860) [-829 to -682]	21	2	13	48	3
	24	38	56	21	37
OsCERK1 (LOC_Os08g42580) [-1183 to -1037]	21	49	31	77	42
	24	83	85	32	62
RAR1 (LOC_Os02g33180) [-756 to -613]	21	3	10	52	1
	24	29	49	21	21
OsRac1 (LOC_Os01g12900) [-455 to -306]	21	20	15	49	10
	24	19	22	5	9
Phospholipase-D (LOC_Os01g07760) [-1188 to -1040]	21	188	134	224	153
	24	121	192	55	90
OsWRKY53 (LOC_Os05g27730) [-1082 to -941]	21	18	14	55	7
	24	67	64	21	28
nls1-1D (LOC_Os11g14380) [-1192 to -1045]	21	36	39	64	27
	24	68	72	31	32
r11 (LOC_Os11g29920) [-505 to -363]	21	80	55	74	65
	24	35	34	7	32
Pia-RGA5 (LOC_Os11g11810) [-1177 to -1039]	21	3	6	9	1
	24	9	7	3	3
Pia-RGA5 (LOC_Os11g11810) [-401 to -257]	21	3	1	13	3
	24	15	26	7	9
CRM3
Defense Gene CRM3 position	sRNA Read Size		sRNA processing mutants
		WT	dcl1	dcl3	rdr2
XB25 (LOC_Os09g33810) [-1233 to -995]	21	311	158	645	196
	24	868	854	297	377
spl28* (LOC_Os01g50770) [-1274 to -1039]	21	43	42	150	20
	24	678	738	197	539
OsNAC6 (LOC_Os01g66120) [−1622 to -1350]	21	35	27	75	30
	24	231	216	56	124
Pi-ta (LOC_Os12g18360) [-1800 to -1579]	21	43	35	110	43
	24	271	240	76	149
OsGLP8-6 (LOC_Os08g09000) [-1344 to -1203]	21	0	3	2	0
	24	0	2	1	2
Pia-RGA4 (LOC_Os11g11790) [-1982 to -1747]	21	3	4	3	3
	24	8	6	2	5
